# Supplementary material for: Identification of Maturity-Onset Diabetes of the Young Caused by Mutation in FOXM1 via Whole-Exome Sequencing in Northern China
Source: Front Endocrinol (Lausanne). 2021 Feb 9;11:534362. doi: 10.3389/fendo.2020.534362 (PMC7900535; doi:10.3389/fendo.2020.534362)
Supplement: Supplementary file 2 [file Table_1.xls]

## Sheet: resutl2
Chr	Start	End	Ref	Alt	dbSNP	Func.refGene	Gene.refGene	Type	P	OR
19	45872874	45872874	G	A	.	exonic	FOXA3	nonsynonymous SNV	1	0.984674
1	200048333	200048333	A	G	.	exonic	NR5A2	nonsynonymous SNV	0.692859	0.952508
2	27566999	27566999	G	A	.	intergenic	GCKR;C2orf16	.	0.057038	Inf
22	10752736	10752736	G	C	.	intergenic	NONE;LOC102723780	.	0.254535	4.14056
GL000216.2	160783	160783	A	C	.	intergenic	NONE;NONE	.	0.057038	Inf
GL000216.2	160783	160783	A	T	.	intergenic	NONE;NONE	.	0.057038	Inf
KI270726.1	26269	26269	T	G	.	intergenic	NONE;NONE	.	0.0417587	8.30288
15	52886129	52886129	G	C	.	intergenic	ONECUT1;LINC02490	.	0.375071	2.36535
6	39056504	39056504	G	A	.	intronic	GLP1R	.	0.127003	3.68805
6	39066319	39066319	C	T	rs10305457	intronic	GLP1R	.	0.209475	5.51926
3	195780355	195780355	A	G	rs1036129376	exonic	MUC4	nonsynonymous SNV	0.539108	1.38156
6	39073726	39073726	A	C	rs1042044	exonic	GLP1R	nonsynonymous SNV	0.212521	5.4262
20	57561480	57561480	A	G	rs1042521	exonic	PCK1	synonymous SNV	0.0149213	1.52608
20	57562751	57562751	A	G	rs1042523	exonic	PCK1	synonymous SNV	0.0180252	16.6003
1	155290592	155290592	G	T	rs1052176	exonic	PKLR	synonymous SNV	0.10789	4.14832
1	155290559	155290559	A	G	rs1052177	UTR3	PKLR	.	0.1347	1.21653
1	200174153	200174153	C	T	rs1060060	exonic	NR5A2	synonymous SNV	0.476165	1.65495
20	57562742	57562742	G	A	rs1062600	exonic	PCK1	synonymous SNV	1	0
6	32521972	32521972	G	C	rs1064594	exonic	HLA-DRB5	synonymous SNV	1	0.972059
1	200214270	200214270	C	A	rs10919847	intergenic	NR5A2;LINC00862	.	0.578122	1.13678
4	119394920	119394920	A	G	rs11098513	intergenic	FABP2;LINC01061	.	0.057038	Inf
16	768559	768559	A	G	rs1135210	exonic	MSLN	nonsynonymous SNV	0.8113	0.896303
1	200213671	200213671	G	A	rs114847764	intergenic	NR5A2;LINC00862	.	0.0429109	1.39889
19	45864445	45864445	T	C	rs11667582	UTR5	FOXA3	.	0.637094	0.79455
15	52886040	52886040	C	G	rs117711991	intergenic	ONECUT1;LINC02490	.	0.80409	1.03921
1	200213706	200213706	A	G	rs12028402	intergenic	NR5A2;LINC00862	.	0.820759	0.968144
15	52938465	52938465	C	T	rs12050508	intergenic	ONECUT1;LINC02490	.	0.771306	0.598421
20	22582036	22582036	T	C	rs1212275	exonic	FOXA2	synonymous SNV	1	1.00449
22	18370430	18370430	A	G	rs12159681	ncRNA_intronic	LINC01660	.	0.110832	16.5546
6	39079642	39079642	C	T	rs12212036	exonic	GLP1R	synonymous SNV	0.00312648	2.2187
2	79123221	79123221	A	G	rs12228	UTR3	REG1A	.	0.107829	4.14979
2	27508073	27508073	T	C	rs1260326	exonic	GCKR	nonsynonymous SNV	0.545698	0.861843
7	157442122	157442122	A	G	rs12698062	intergenic	DNAJB6;LOC101927914	.	0.057038	Inf
4	84493588	84493588	C	T	rs13123447	intronic	NKX6-1	.	0.057038	Inf
4	119393509	119393509	T	C	rs13127114	intergenic	FABP2;LINC01061	.	0.110832	16.5546
4	119393586	119393586	C	A	rs13151285	intergenic	FABP2;LINC01061	.	0.497842	0.924221
11	2160905	2160905	C	T	rs13306444	exonic	INS;INS-IGF2	nonsynonymous SNV	0.373803	2.37596
19	45864643	45864643	T	C	rs1363538	intronic	FOXA3	.	0.057038	Inf
2	91443433	91443433	A	G	rs138445065	intergenic	LOC101927050;LOC654342	.	0.68178	1.21717
1	155301064	155301064	C	T	rs149505733	intronic	PKLR	.	0.375071	2.36535
15	52886186	52886186	C	G	rs16973806	intergenic	ONECUT1;LINC02490	.	1	0.999104
19	45872521	45872521	C	T	rs16980091	exonic	FOXA3	synonymous SNV	0.337223	2.75978
7	141437754	141437754	A	G	rs1727491	intronic	TMEM178B	.	0.110832	16.5546
20	22582933	22582933	G	A	rs1800847	exonic	FOXA2	synonymous SNV	0.307654	1.70364
17	37687272	37687272	T	C	rs1800929	UTR3	HNF1B	.	1	0.869749
2	226796327	226796327	T	C	rs1801123	exonic	IRS1	synonymous SNV	0.767593	1.04734
8	11438002	11438002	A	G	rs2001463	ncRNA_intronic	FAM167A-AS1	.	0.49316	0.921991
3	195779059	195779059	C	G	rs201499581	exonic	MUC4	nonsynonymous SNV	0.254611	4.1391
20	57562984	57562984	G	C	rs2070755	intronic	PCK1	.	0.057038	Inf
20	57564347	57564347	T	C	rs2070756	exonic	PCK1	synonymous SNV	0.826046	1.07171
1	155295386	155295386	A	G	rs2071053	intronic	PKLR	.	0.371527	1.18179
12	2864449	2864449	T	C	rs2072360	exonic	FOXM1	synonymous SNV	0.300732	0.880875
10	92751926	92751926	G	T	rs2096177	intergenic	HHEX;EXOC6	.	0.573371	1.22824
12	2859292	2859292	T	C	rs2215292	exonic	FOXM1	synonymous SNV	0.339149	1.16101
6	39072878	39072878	A	C	rs2235868	exonic	GLP1R	synonymous SNV	1	0.980771
3	194136868	194136868	A	C	rs2236747	intronic	HES1	.	0.0275343	5.54764
17	37699240	37699240	A	C	rs2269842	intronic	HNF1B	.	0.372789	0.304153
6	39078534	39078534	C	T	rs2273092	intronic	GLP1R	.	0.168951	0.575854
8	11435033	11435033	C	T	rs2280803	ncRNA_exonic	FAM167A-AS1	.	1	1.03336
2	27506613	27506613	G	A	rs2293571	intronic	GCKR	.	0.504834	1.50991
15	52885815	52885815	T	C	rs2414185	intergenic	ONECUT1;LINC02490	.	1	0.866869
10	92747855	92747855	A	G	rs2488066	intergenic	HHEX;EXOC6	.	1	0.934645
13	18267268	18267268	G	T	rs2906843	intergenic	FAM230C;LINC00417	.	0.110868	16.5487
13	18267270	18267270	G	A	rs2906844	intergenic	FAM230C;LINC00417	.	0.311165	0.885416
4	119318976	119318976	T	C	rs2964	UTR3	FABP2	.	0.057038	Inf
17	37687414	37687414	G	A	rs3110641	intronic	HNF1B	.	1	0.950529
Y	11334029	11334029	A	G	rs36157844	intergenic	TTTY23;GYG2P1	.	0.254535	4.14056
2	226797473	226797473	A	G	rs3731596	exonic	IRS1	synonymous SNV	1	0.82612
2	226798469	226798469	G	A	rs3731597	exonic	IRS1	synonymous SNV	0.680279	1.22588
22	47379329	47379329	C	A	rs373749357	intergenic	LOC339685;LINC01644	.	0.630603	0.937996
2	79123060	79123060	G	A	rs3739142	intronic	REG1A	.	0.804595	1.11875
12	2859003	2859003	A	G	rs3742076	exonic	FOXM1	nonsynonymous SNV	0.209475	5.51926
6	39065819	39065819	G	A	rs3765467	exonic	GLP1R	nonsynonymous SNV	0.297091	3.31205
6	39065817	39065817	G	A	rs3765468	exonic	GLP1R	synonymous SNV	0.249651	1.58809
19	45872959	45872959	C	A	rs3810327	exonic	FOXA3	synonymous SNV	0.343343	1.12371
20	44636286	44636286	C	T	rs394105	exonic	ADA	synonymous SNV	1	0.935224
6	29942499	29942499	T	G	rs41560714	UTR5	HLA-A	.	0.0202351	1.30813
4	119393726	119393726	A	G	rs4309825	intergenic	FABP2;LINC01061	.	0.426412	1.71631
15	65611060	65611060	G	A	rs4366668	intronic	INTS14	.	0.297091	3.31205
11	31816580	31816580	G	A	rs4440995	ncRNA_exonic	PAX6-AS1	.	0.0958741	2.19229
14	106335196	106335196	A	G	rs4502119	intergenic	LINC00226;LINC00221	.	0.057038	Inf
11	116830819	116830819	T	C	rs4520	exonic	APOC3	synonymous SNV	0.680353	1.22544
10	69572448	69572448	A	G	rs4536103	exonic	NEUROG3	nonsynonymous SNV	0.209475	5.51926
4	119393766	119393766	C	T	rs4604043	intergenic	FABP2;LINC01061	.	0.111576	16.4342
6	116925556	116925556	C	T	rs4946206	exonic	RFX6	synonymous SNV	0.194175	1.16194
12	2859149	2859149	A	C	rs535471991	exonic	FOXM1	nonsynonymous SNV	1	0.981792
3	171014511	171014511	G	A	rs5400	exonic	SLC2A2	nonsynonymous SNV	0.00324436	Inf
11	2160774	2160774	A	G	rs5506	intronic	INS;INS-IGF2	.	0.057038	Inf
2	162149164	162149164	G	A	rs5645	exonic	GCG	synonymous SNV	0.297091	3.31205
20	44622793	44622793	C	T	rs6031679	intronic	ADA	.	0.057038	Inf
12	57611899	57611899	G	A	rs60586224	exonic	ARHGEF25	nonsynonymous SNV	0.057038	Inf
6	116927055	116927055	T	C	rs611349	exonic	RFX6	synonymous SNV	0.161565	8.28149
20	57561454	57561454	G	T	rs61749691	exonic	PCK1	nonsynonymous SNV	0.00937729	33.1666
14	106470222	106470222	A	G	rs61999675	intergenic	LINC00226;LINC00221	.	0.367157	0.897755
6	116931509	116931509	C	A	rs631089	UTR3	RFX6	.	0.278798	0.860513
6	39065826	39065826	A	G	rs6918287	exonic	GLP1R	synonymous SNV	0.3098	0.875889
20	57562839	57562839	G	C	rs707555	exonic	PCK1	nonsynonymous SNV	1	Inf
14	37592537	37592537	C	T	rs7144658	exonic	FOXA1	nonsynonymous SNV	0.0560935	Inf
16	89100732	89100732	G	C	rs7201122	exonic	ACSF3	synonymous SNV	0.021543	2.53063
20	44651586	44651586	C	T	rs73598374	exonic	ADA	nonsynonymous SNV	1	0.961747
12	131202742	131202742	G	C	rs7486559	ncRNA_intronic	LINC01257	.	0.057038	Inf
6	39079095	39079095	C	T	rs761386	intronic	GLP1R	.	0.363762	0.898201
6	39078425	39078425	A	G	rs761387	intronic	GLP1R	.	0.057038	Inf
14	37594804	37594804	G	C	rs762083	intronic	FOXA1	.	1	0.980628
14	37592707	37592707	T	C	rs771360009	exonic	FOXA1	nonsynonymous SNV	0.410763	2.0693
6	116922097	116922097	T	C	rs7764347	exonic	RFX6	synonymous SNV	1	0.851937
6	83918091	83918091	A	G	rs7773061	intronic	CYB5R4	.	0.526186	1.20118
14	37595010	37595010	G	C	rs79519281	UTR5	FOXA1	.	0.057038	Inf
2	27497575	27497575	A	G	rs8179206	exonic	GCKR	nonsynonymous SNV	0.331052	0.653982
6	83893507	83893507	T	C	rs9449718	intronic	CYB5R4	.	0.057038	Inf
2	27566994	27566994	T	A	rs965813	intergenic	GCKR;C2orf16	.	0.057038	Inf
21	34669904	34669904	G	C	rs9680380	exonic	CLIC6	synonymous SNV	0.736875	1.04049
4	119394574	119394574	C	T	rs9998647	intergenic	FABP2;LINC01061	.	0.752891	1.08709
7	44145991	44145991	G	A	.	intronic	GCK	.	0.546566	1.09625
8	11563875	11563875	C	T	rs10097015	intronic	BLK	.	0.86134	1.025
11	17470024	17470024	C	T	rs10400389	intronic	ABCC8	.	0.375071	2.36535
8	11564284	11564284	C	T	rs1042689	UTR3	BLK	.	0.057038	Inf
8	11564536	11564536	G	A	rs1042701	UTR3	BLK	.	0.057038	Inf
11	17474969	17474969	A	G	rs1048099	exonic	ABCC8	synonymous SNV	0.161717	8.27271
12	121001795	121001795	G	A	rs11065390	UTR3	HNF1A	.	1	0.868202
11	17393168	17393168	T	C	rs1109591	intronic	ABCC8	.	0.693632	1.14348
2	10048522	10048522	A	T	rs11687357	exonic	KLF11	synonymous SNV	0.110832	16.5546
12	120978847	120978847	A	C	rs1169288	exonic	HNF1A	nonsynonymous SNV	0.164091	8.13473
12	120978819	120978819	C	G	rs1169289	exonic	HNF1A	synonymous SNV	0.057038	Inf
12	120993497	120993497	C	T	rs1169301	intronic	HNF1A	.	0.720505	0.499539
12	120999418	120999418	T	C	rs1169304	intronic	HNF1A	.	0.265766	0.264531
12	121001630	121001630	G	A	rs1169310	UTR3	HNF1A	.	0.057038	Inf
11	17415404	17415404	C	T	rs12293228	intronic	ABCC8	.	0.161656	1.22196
11	2160905	2160905	C	T	rs13306444	exonic	INS;INS-IGF2	nonsynonymous SNV	0.848444	1.0682
12	121001639	121001639	T	A	rs143731661	UTR3	HNF1A	.	0.22404	0.853083
12	120996422	120996422	C	G	rs17847497	intronic	HNF1A	.	0.6549	1.056
11	17427157	17427157	G	A	rs1799854	intronic	ABCC8	.	0.0895323	4.743
11	17428382	17428382	C	T	rs1799858	exonic	ABCC8	synonymous SNV	0.492814	1.21108
11	17397732	17397732	C	T	rs1799859	exonic	ABCC8	synonymous SNV	0.297091	3.31205
2	181678728	181678728	T	C	rs1801262	exonic	NEUROD1	nonsynonymous SNV	0.057038	Inf
11	17412737	17412737	G	A	rs1805036	exonic	ABCC8	synonymous SNV	0.110832	16.5546
11	17414495	17414495	C	G	rs200705248	intronic	ABCC8	.	0.057038	Inf
9	133069137	133069137	C	T	rs201255412	exonic	CEL	synonymous SNV	1.75e-13	2.29953
7	44157984	44157984	G	T	rs2070971	intronic	GCK	.	0.106595	0.828602
7	127615819	127615819	C	T	rs2233575	upstream	PAX4	.	0.31727	1.46016
8	11543435	11543435	G	T	rs2245232	intronic	BLK	.	0.408837	1.1107
12	120997784	120997784	G	T	rs2259816	intronic	HNF1A	.	0.819405	0.748272
12	120997539	120997539	C	T	rs2259820	exonic	HNF1A	synonymous SNV	0.649991	0.909083
7	44149722	44149722	A	G	rs2268574	intronic	GCK	.	0.911309	0.985336
8	11556728	11556728	T	C	rs2306234	exonic	BLK	synonymous SNV	0.0178438	16.6957
12	120997672	120997672	G	A	rs2464195	intronic	HNF1A	.	1	0.975591
12	120997624	120997624	G	A	rs2464196	exonic	HNF1A	nonsynonymous SNV	0.00830795	9.98869
9	133061861	133061861	G	T	rs2735395	upstream	CEL	.	1	0.82612
8	11560876	11560876	G	A	rs2898289	intronic	BLK	.	0.188281	2.76495
7	44145489	44145489	G	A	rs2908274	intronic	GCK	.	0.162638	8.22
20	44418289	44418289	T	C	rs3212200	intronic	HNF4A	.	0.057038	Inf
7	44149940	44149940	C	A	rs35786405	intronic	GCK	.	1	0.978311
12	120996499	120996499	G	T	rs3751156	intronic	HNF1A	.	0.442791	0.456089
8	11564552	11564552	C	A	rs376203568	UTR3	BLK	.	0.110832	16.5546
8	11549084	11549084	T	C	rs3816668	exonic	BLK	synonymous SNV	0.057038	Inf
11	2159830	2159830	T	G	rs3842753	UTR3	INS	.	0.057038	Inf
11	17415389	17415389	A	G	rs4148626	intronic	ABCC8	.	0.297091	3.31205
11	17393643	17393643	C	G	rs4148646	intronic	ABCC8	.	0.742212	1.09186
8	11561264	11561264	C	T	rs4841561	intronic	BLK	.	0.057038	Inf
9	133071212	133071212	C	T	rs488087	exonic	CEL	synonymous SNV	0.476165	1.65495
11	2160774	2160774	A	G	rs5506	intronic	INS;INS-IGF2	.	0.0570761	Inf
12	120994314	120994314	G	C	rs56348580	exonic	HNF1A	synonymous SNV	1	0.549783
7	127614403	127614403	G	A	rs594141	intronic	PAX4	.	0.057038	Inf
8	11561257	11561257	G	A	rs62490888	intronic	BLK	.	0.594634	1.11984
12	121001041	121001041	T	C	rs735396	intronic	HNF1A	.	0.503675	1.29174
11	17395957	17395957	A	G	rs739689	intronic	ABCC8	.	0.0289168	11.0687
11	17396930	17396930	C	A	rs757110	exonic	ABCC8	nonsynonymous SNV	0.609716	1.10241
11	17427889	17427889	G	A	rs757172850	exonic	ABCC8	synonymous SNV	0.560945	1.27244
9	133062062	133062062	C	T	rs777160472	exonic	CEL	synonymous SNV	0.265421	1.20184
8	11564621	11564621	T	C	rs7843987	downstream	BLK	.	0.102215	2.93355
9	133064589	133064589	G	A	rs8193019	intronic	CEL	.	0.260804	0.851137
7	44146057	44146057	G	T	rs887688	intronic	GCK	.	1	Inf
