# Supplementary material for: Identification of Maturity-Onset Diabetes of the Young Caused by Mutation in FOXM1 via Whole-Exome Sequencing in Northern China
Source: Front Endocrinol (Lausanne). 2021 Feb 9;11:534362. doi: 10.3389/fendo.2020.534362 (PMC7900535; doi:10.3389/fendo.2020.534362)
Supplement: Supplementary file 3 [file Table_2.xls]

## Sheet: go
	ID	Pvalue	OddsRatio	ExpCount	Count	Size	Term	Symbols	Category
1	GO:0043547	6.66e-05	3.70462	4.08776	14	339	positive regulation of GTPase activity	ABR;RGS3;TBCD;SRGAP3;DLC1;TIAM2;F11R;RGPD4;AGRN;RGPD1;AGAP9;RGPD3;RGPD2;RASA4B	BP
2	GO:0043087	0.000141891	3.26885	4.9439	15	410	regulation of GTPase activity	ABR;PTK2;RGS3;TBCD;SRGAP3;DLC1;TIAM2;F11R;RGPD4;AGRN;RGPD1;AGAP9;RGPD3;RGPD2;RASA4B	BP
3	GO:0034333	0.000769161	5.99082	1.08525	6	90	adherens junction assembly	ACTN2;PTK2;TBCD;DLC1;FERMT2;MACF1	BP
4	GO:0016266	0.000775575	7.60103	0.723497	5	60	O-glycan processing	MUC3A;MUC4;MUC20;MUC19;MUC21	BP
5	GO:0034329	0.00118689	3.70986	2.58047	9	214	cell junction assembly	ACTN2;ACE;MYO1C;PTK2;TBCD;DLC1;FERMT2;MACF1;F11R	BP
6	GO:2000045	0.00140239	3.98908	2.13432	8	177	regulation of G1/S transition of mitotic cell cycle	TFDP2;CUL4A;BTN2A2;ECD;ZNF385A;BRD7;CTDSP1;CNOT6L	BP
7	GO:1904398	0.00141309	55.1215	0.0602914	2	5	positive regulation of neuromuscular junction development	LRP4;AGRN	BP
8	GO:2001137	0.00141309	55.1215	0.0602914	2	5	positive regulation of endocytic recycling	ACTN2;EIPR1	BP
9	GO:0051345	0.00164043	2.32473	8.24786	18	684	positive regulation of hydrolase activity	ABR;CR1;FGFR2;RGS3;TBCD;SRGAP3;NOD1;DLC1;ARL6IP5;TIAM2;F11R;RGPD4;AGRN;RGPD1;AGAP9;RGPD3;RGPD2;RASA4B	BP
10	GO:0006493	0.0017978	5.02771	1.27818	6	106	protein O-linked glycosylation	MUC3A;MUC4;POFUT2;MUC20;MUC19;MUC21	BP
11	GO:0043085	0.00185166	1.93464	15.5914	28	1293	positive regulation of catalytic activity	ABR;ADCY2;CR1;ACE;ERN1;FCGR1A;FGFR2;PTK2;RGS3;TBCD;NSMAF;PRKRA;SRGAP3;NOD1;DLC1;ARL6IP5;ERN2;TIAM2;F11R;NEK10;ADCY4;RGPD4;AGRN;RGPD1;AGAP9;RGPD3;RGPD2;RASA4B	BP
12	GO:0034330	0.00201794	3.16898	3.34014	10	277	cell junction organization	ACTN2;ACE;MYO1C;PTK2;TBCD;DLC1;FERMT2;MACF1;WHRN;F11R	BP
13	GO:0009235	0.00224822	13.1045	0.265282	3	22	cobalamin metabolic process	ABCC1;PRSS1;TCN2	BP
14	GO:0002768	0.00241977	2.6279	5.23329	13	434	immune response-regulating cell surface receptor signaling pathway	CR1;FCGR1A;HLA-DPB1;KIR2DL1;MUC3A;MUC4;MYO1C;PSMC1;PTK2;BTN2A2;MUC20;MUC19;MUC21	BP
15	GO:0002223	0.00248427	4.69693	1.36259	6	113	stimulatory C-type lectin receptor signaling pathway	MUC3A;MUC4;PSMC1;MUC20;MUC19;MUC21	BP
16	GO:1902806	0.0025719	3.6014	2.35136	8	195	regulation of cell cycle G1/S phase transition	TFDP2;CUL4A;BTN2A2;ECD;ZNF385A;BRD7;CTDSP1;CNOT6L	BP
17	GO:0071346	0.00258289	4.02625	1.84492	7	153	cellular response to interferon-gamma	FCGR1A;HLA-A;HLA-DPB1;JAK1;MYO1C;EVL;KIF16B	BP
18	GO:0002764	0.00271963	2.33186	7.27114	16	603	immune response-regulating signaling pathway	CR1;DMBT1;FCGR1A;HLA-DPB1;KIR2DL1;MUC3A;MUC4;MYO1C;PSMC1;PTK2;BTN2A2;NOD1;MUC20;MUC19;TREML4;MUC21	BP
19	GO:0002220	0.00283219	4.56805	1.39876	6	116	innate immune response activating cell surface receptor signaling pathway	MUC3A;MUC4;PSMC1;MUC20;MUC19;MUC21	BP
20	GO:0032808	0.00292057	33.0692	0.084408	2	7	lacrimal gland development	FGFR2;IGSF3	BP
21	GO:0051124	0.00292057	33.0692	0.084408	2	7	synaptic growth at neuromuscular junction	LRP4;AGRN	BP
22	GO:0098719	0.00292057	33.0692	0.084408	2	7	sodium ion import across plasma membrane	HCN2;SLC34A1	BP
23	GO:1900222	0.00292057	33.0692	0.084408	2	7	negative regulation of amyloid-beta clearance	CYP51A1;MIR1908	BP
24	GO:0007045	0.0029678	5.4942	0.976721	5	81	cell-substrate adherens junction assembly	ACTN2;PTK2;DLC1;FERMT2;MACF1	BP
25	GO:0048041	0.0029678	5.4942	0.976721	5	81	focal adhesion assembly	ACTN2;PTK2;DLC1;FERMT2;MACF1	BP
26	GO:1905477	0.00335133	4.40677	1.44699	6	120	positive regulation of protein localization to membrane	GZMB;LRP4;MYO1C;TFDP2;DPP10;NKD2	BP
27	GO:0002429	0.00340719	2.6311	4.81125	12	399	immune response-activating cell surface receptor signaling pathway	CR1;FCGR1A;HLA-DPB1;MUC3A;MUC4;MYO1C;PSMC1;PTK2;BTN2A2;MUC20;MUC19;MUC21	BP
28	GO:0002757	0.00376618	2.31789	6.83705	15	567	immune response-activating signal transduction	CR1;DMBT1;FCGR1A;HLA-DPB1;MUC3A;MUC4;MYO1C;PSMC1;PTK2;BTN2A2;NOD1;MUC20;MUC19;TREML4;MUC21	BP
29	GO:0015889	0.00386322	27.5561	0.0964663	2	8	cobalamin transport	ABCC1;TCN2	BP
30	GO:2000134	0.00393824	4.25642	1.49523	6	124	negative regulation of G1/S transition of mitotic cell cycle	TFDP2;BTN2A2;ZNF385A;BRD7;CTDSP1;CNOT6L	BP
31	GO:1901888	0.00466684	4.90995	1.08525	5	90	regulation of cell junction assembly	ACE;MYO1C;PTK2;DLC1;MACF1	BP
32	GO:0006171	0.00492766	23.6182	0.108525	2	9	cAMP biosynthetic process	ADCY2;ADCY4	BP
33	GO:1902807	0.00495696	4.04908	1.56758	6	130	negative regulation of cell cycle G1/S phase transition	TFDP2;BTN2A2;ZNF385A;BRD7;CTDSP1;CNOT6L	BP
34	GO:0034341	0.00507564	3.53712	2.08608	7	173	response to interferon-gamma	FCGR1A;HLA-A;HLA-DPB1;JAK1;MYO1C;EVL;KIF16B	BP
35	GO:0000082	0.00547842	2.91589	3.24368	9	269	G1/S transition of mitotic cell cycle	MCM3;TFDP2;CUL4A;BTN2A2;ECD;ZNF385A;BRD7;CTDSP1;CNOT6L	BP
36	GO:0034332	0.00573588	3.92165	1.61581	6	134	adherens junction organization	ACTN2;PTK2;TBCD;DLC1;FERMT2;MACF1	BP
37	GO:0002474	0.00586303	4.63586	1.14554	5	95	antigen processing and presentation of peptide antigen via MHC class I	ACE;FCGR1A;HLA-A;PSMC1;SEC22B	BP
38	GO:1901976	0.00606024	8.88783	0.373807	3	31	regulation of cell cycle checkpoint	CUL4A;THOC5;NDC80	BP
39	GO:0030647	0.00611085	20.6647	0.120583	2	10	aminoglycoside antibiotic metabolic process	SLC34A1;AKR1C3	BP
40	GO:2001135	0.00611085	20.6647	0.120583	2	10	regulation of endocytic recycling	ACTN2;EIPR1	BP
41	GO:0007044	0.00612589	4.58466	1.1576	5	96	cell-substrate junction assembly	ACTN2;PTK2;DLC1;FERMT2;MACF1	BP
42	GO:0072657	0.00651276	2.24053	6.57176	14	545	protein localization to membrane	ACTN2;GRIN2C;GZMB;LRP4;MYO1C;RPL27A;SDCBP;TFDP2;FERMT2;MACF1;F11R;DPP10;NKD2;AGRN	BP
43	GO:0007190	0.00662847	8.58086	0.385865	3	32	activation of adenylate cyclase activity	ADCY2;LHCGR;ADCY4	BP
44	GO:0050776	0.00690843	1.87164	12.4562	22	1033	regulation of immune response	ABR;CR1;DMBT1;FCGR1A;HLA-A;HLA-DPB1;JAK1;KIR2DL1;LAIR1;MUC3A;MUC4;MYO1C;PSMC1;PTK2;BTN2A2;NOD1;FAM49B;SLAMF7;MUC20;MUC19;TREML4;MUC21	BP
45	GO:0097242	0.00722737	8.29437	0.397923	3	33	amyloid-beta clearance	CYP51A1;LRP4;MIR1908	BP
46	GO:0016075	0.00740978	18.3676	0.132641	2	11	rRNA catabolic process	ERN2;DIS3	BP
47	GO:1904396	0.00740978	18.3676	0.132641	2	11	regulation of neuromuscular junction development	LRP4;AGRN	BP
48	GO:1901991	0.0078195	2.96001	2.8337	8	235	negative regulation of mitotic cell cycle phase transition	PSMC1;TFDP2;BTN2A2;NDC80;ZNF385A;BRD7;CTDSP1;CNOT6L	BP
49	GO:0044843	0.00841458	2.71435	3.47279	9	288	cell cycle G1/S phase transition	MCM3;TFDP2;CUL4A;BTN2A2;ECD;ZNF385A;BRD7;CTDSP1;CNOT6L	BP
50	GO:0000212	0.00882153	16.5299	0.144699	2	12	meiotic spindle organization	MYH9;TUBB8	BP
51	GO:0070085	0.00903127	2.8828	2.90605	8	241	glycosylation	TMEM258;MUC3A;MUC4;POFUT2;COG6;MUC20;MUC19;MUC21	BP
52	GO:0036109	0.0103432	15.0263	0.156758	2	13	alpha-linolenic acid metabolic process	FADS1;FADS2	BP
53	GO:0002758	0.0103757	2.61893	3.59337	9	298	innate immune response-activating signal transduction	DMBT1;MUC3A;MUC4;PSMC1;NOD1;MUC20;MUC19;TREML4;MUC21	BP
54	GO:0045087	0.0118792	1.85643	10.768	19	893	innate immune response	CR1;DMBT1;FCGR1A;GZMB;HLA-A;HLA-DPB1;JAK1;MUC3A;MUC4;MYO1C;PSMC1;NOD1;EVL;KIF16B;SLAMF7;MUC20;MUC19;TREML4;MUC21	BP
55	GO:0002253	0.0120443	2.01504	7.80171	15	647	activation of immune response	CR1;DMBT1;FCGR1A;HLA-DPB1;MUC3A;MUC4;MYO1C;PSMC1;PTK2;BTN2A2;NOD1;MUC20;MUC19;TREML4;MUC21	BP
56	GO:0002037	0.0120583	Inf	0.0120583	1	1	negative regulation of L-glutamate import across plasma membrane	ARL6IP5	BP
57	GO:0031460	0.0120583	Inf	0.0120583	1	1	glycine betaine transport	SLC38A2	BP
58	GO:0033274	0.0120583	Inf	0.0120583	1	1	response to vitamin B2	MTHFR	BP
59	GO:0035602	0.0120583	Inf	0.0120583	1	1	fibroblast growth factor receptor signaling pathway involved in negative regulation of apoptotic process in bone marrow	FGFR2	BP
60	GO:0035603	0.0120583	Inf	0.0120583	1	1	fibroblast growth factor receptor signaling pathway involved in hemopoiesis	FGFR2	BP
61	GO:0035604	0.0120583	Inf	0.0120583	1	1	fibroblast growth factor receptor signaling pathway involved in positive regulation of cell proliferation in bone marrow	FGFR2	BP
62	GO:0036290	0.0120583	Inf	0.0120583	1	1	protein trans-autophosphorylation	ERN1	BP
63	GO:0042431	0.0120583	Inf	0.0120583	1	1	indole metabolic process	SLC34A1	BP
64	GO:0043390	0.0120583	Inf	0.0120583	1	1	aflatoxin B1 metabolic process	CYP2W1	BP
65	GO:0045827	0.0120583	Inf	0.0120583	1	1	negative regulation of isoprenoid metabolic process	AKR1C3	BP
66	GO:0045887	0.0120583	Inf	0.0120583	1	1	positive regulation of synaptic growth at neuromuscular junction	AGRN	BP
67	GO:0070054	0.0120583	Inf	0.0120583	1	1	mRNA splicing, via endonucleolytic cleavage and ligation	ERN1	BP
68	GO:0070829	0.0120583	Inf	0.0120583	1	1	heterochromatin maintenance	MTHFR	BP
69	GO:0071045	0.0120583	Inf	0.0120583	1	1	nuclear histone mRNA catabolic process	SSB	BP
70	GO:1900053	0.0120583	Inf	0.0120583	1	1	negative regulation of retinoic acid biosynthetic process	AKR1C3	BP
71	GO:1901128	0.0120583	Inf	0.0120583	1	1	gentamycin metabolic process	SLC34A1	BP
72	GO:1901631	0.0120583	Inf	0.0120583	1	1	positive regulation of presynaptic membrane organization	LRP4	BP
73	GO:1901684	0.0120583	Inf	0.0120583	1	1	arsenate ion transmembrane transport	SLC34A1	BP
74	GO:1903597	0.0120583	Inf	0.0120583	1	1	negative regulation of gap junction assembly	ACE	BP
75	GO:1903918	0.0120583	Inf	0.0120583	1	1	regulation of actin filament severing	MYH9	BP
76	GO:1903919	0.0120583	Inf	0.0120583	1	1	negative regulation of actin filament severing	MYH9	BP
77	GO:1990227	0.0120583	Inf	0.0120583	1	1	paranodal junction maintenance	WHRN	BP
78	GO:1990579	0.0120583	Inf	0.0120583	1	1	peptidyl-serine trans-autophosphorylation	ERN1	BP
79	GO:2000185	0.0120583	Inf	0.0120583	1	1	regulation of phosphate transmembrane transport	SLC34A1	BP
80	GO:2000187	0.0120583	Inf	0.0120583	1	1	positive regulation of phosphate transmembrane transport	SLC34A1	BP
81	GO:2000567	0.0120583	Inf	0.0120583	1	1	regulation of memory T cell activation	FAM49B	BP
82	GO:2000568	0.0120583	Inf	0.0120583	1	1	positive regulation of memory T cell activation	FAM49B	BP
83	GO:1901988	0.0121321	2.72842	3.0628	8	254	negative regulation of cell cycle phase transition	PSMC1;TFDP2;BTN2A2;NDC80;ZNF385A;BRD7;CTDSP1;CNOT6L	BP
84	GO:1901137	0.0125481	1.95706	8.57344	16	711	carbohydrate derivative biosynthetic process	ADCY2;TMEM258;DTYMK;MUC3A;MUC4;PAPSS1;HACD1;ABCC5;ECD;POFUT2;DSE;ADCY4;MUC20;MUC19;AGRN;MUC21	BP
85	GO:0002479	0.0128335	4.68403	0.904371	4	75	antigen processing and presentation of exogenous peptide antigen via MHC class I, TAP-dependent	FCGR1A;HLA-A;PSMC1;SEC22B	BP
86	GO:0006403	0.0132711	2.91538	2.50812	7	208	RNA localization	MYO1C;RAN;SSB;THOC5;SLU7;ZNF385A;RBFOX1	BP
87	GO:0044093	0.0135648	1.61602	19.7273	30	1636	positive regulation of molecular function	ABR;ACTN2;ADCY2;CR1;ACE;ERN1;FCGR1A;FGFR2;PTK2;RAN;RGS3;TBCD;NSMAF;PRKRA;SRGAP3;NOD1;DLC1;ARL6IP5;ERN2;TIAM2;F11R;NEK10;ADCY4;RGPD4;AGRN;RGPD1;AGAP9;RGPD3;RGPD2;RASA4B	BP
88	GO:0031032	0.0142664	3.19199	1.9655	6	163	actomyosin structure organization	ACTN2;MYH9;DLC1;OBSL1;F11R;EVL	BP
89	GO:0042590	0.0146489	4.49337	0.940546	4	78	antigen processing and presentation of exogenous peptide antigen via MHC class I	FCGR1A;HLA-A;PSMC1;SEC22B	BP
90	GO:0007160	0.0153003	2.8299	2.58047	7	214	cell-matrix adhesion	ACTN2;MUC4;PTK2;DLC1;FERMT2;NID2;MACF1	BP
91	GO:0006555	0.0155398	11.8044	0.192933	2	16	methionine metabolic process	MSRA;MTHFR	BP
92	GO:1900221	0.0155398	11.8044	0.192933	2	16	regulation of amyloid-beta clearance	CYP51A1;MIR1908	BP
93	GO:2000001	0.0155398	11.8044	0.192933	2	16	regulation of DNA damage checkpoint	CUL4A;THOC5	BP
94	GO:0002218	0.015592	2.43857	3.84659	9	319	activation of innate immune response	DMBT1;MUC3A;MUC4;PSMC1;NOD1;MUC20;MUC19;TREML4;MUC21	BP
95	GO:0007006	0.0161898	3.56058	1.47111	5	122	mitochondrial membrane organization	GZMB;TFDP2;CHCHD3;MFN1;ALKBH7	BP
96	GO:0044281	0.0165649	1.53757	24.2613	35	2012	small molecule metabolic process	ADCY2;BCKDHA;CYP51A1;DTYMK;GGT3P;GPT;LHCGR;FADS1;ABCC1;MSRA;MTHFR;NDUFA5;NDUFS3;PRSS1;PSMC1;RAN;SLC34A1;TCN2;AKR1C3;PAPSS1;HACD1;FADS2;ABCC5;SPTLC1;ECD;MORC2;PDXDC1;POFUT2;SEC14L2;DSE;CYP2W1;MFN1;RIMKLB;ALKBH7;ADCY4	BP
97	GO:1902930	0.016619	4.31757	0.976721	4	81	regulation of alcohol biosynthetic process	CYP51A1;LHCGR;RAN;SEC14L2	BP
98	GO:0045786	0.0169014	1.97831	7.39173	14	613	negative regulation of cell cycle	ERN1;PSMC1;TFDP2;CUL4A;GAS7;THOC5;BTN2A2;NDC80;ERN2;GAS2L1;ZNF385A;BRD7;CTDSP1;CNOT6L	BP
99	GO:0008360	0.0172523	3.50034	1.49523	5	124	regulation of cell shape	MYH9;PTK2;DLC1;FERMT2;PRAG1	BP
100	GO:0016137	0.0174734	11.0168	0.204991	2	17	glycoside metabolic process	SLC34A1;AKR1C3	BP
101	GO:0034199	0.0174734	11.0168	0.204991	2	17	activation of protein kinase A activity	ADCY2;ADCY4	BP
102	GO:0043651	0.0174734	11.0168	0.204991	2	17	linoleic acid metabolic process	FADS1;FADS2	BP
103	GO:0019882	0.0175414	2.74924	2.65282	7	220	antigen processing and presentation	ACE;FCGR1A;HLA-A;HLA-DPB1;PSMC1;SEC22B;NOD1	BP
104	GO:0045088	0.0180956	2.15985	5.30564	11	440	regulation of innate immune response	CR1;DMBT1;JAK1;MUC3A;MUC4;PSMC1;NOD1;MUC20;MUC19;TREML4;MUC21	BP
105	GO:0006767	0.0187475	4.15495	1.0129	4	84	water-soluble vitamin metabolic process	ABCC1;MTHFR;PRSS1;TCN2	BP
106	GO:0090559	0.0187475	4.15495	1.0129	4	84	regulation of membrane permeability	GZMB;TFDP2;F11R;ALKBH7	BP
107	GO:0009190	0.0195032	10.3277	0.217049	2	18	cyclic nucleotide biosynthetic process	ADCY2;ADCY4	BP
108	GO:0052652	0.0195032	10.3277	0.217049	2	18	cyclic purine nucleotide metabolic process	ADCY2;ADCY4	BP
109	GO:0070828	0.0195032	10.3277	0.217049	2	18	heterochromatin organization	HMGA1;MTHFR	BP
110	GO:0045216	0.0195138	3.38574	1.54346	5	128	cell-cell junction organization	ACE;MYO1C;TBCD;WHRN;F11R	BP
111	GO:0050657	0.0200513	2.94571	2.12226	6	176	nucleic acid transport	MYO1C;RAN;SSB;THOC5;SLU7;RBFOX1	BP
112	GO:0050658	0.0200513	2.94571	2.12226	6	176	RNA transport	MYO1C;RAN;SSB;THOC5;SLU7;RBFOX1	BP
113	GO:0006766	0.0207141	3.33118	1.56758	5	130	vitamin metabolic process	ABCC1;MTHFR;PRSS1;TCN2;AKR1C3	BP
114	GO:0007156	0.0207141	3.33118	1.56758	5	130	homophilic cell adhesion via plasma membrane adhesion molecules	PTPRT;TENM3;PCDHGC5;DSCAML1;PCDHB16	BP
115	GO:0006486	0.0208771	2.64851	2.74929	7	228	protein glycosylation	TMEM258;MUC3A;MUC4;POFUT2;MUC20;MUC19;MUC21	BP
116	GO:0043413	0.0208771	2.64851	2.74929	7	228	macromolecule glycosylation	TMEM258;MUC3A;MUC4;POFUT2;MUC20;MUC19;MUC21	BP
117	GO:0051236	0.0215834	2.89414	2.15843	6	179	establishment of RNA localization	MYO1C;RAN;SSB;THOC5;SLU7;RBFOX1	BP
118	GO:1901657	0.0219617	3.27835	1.59169	5	132	glycosyl compound metabolic process	DTYMK;RAN;SLC34A1;AKR1C3;MFN1	BP
119	GO:0007050	0.0222348	2.61259	2.78546	7	231	cell cycle arrest	ERN1;TFDP2;GAS7;ERN2;GAS2L1;ZNF385A;CNOT6L	BP
120	GO:0045540	0.0223706	5.28918	0.602914	3	50	regulation of cholesterol biosynthetic process	CYP51A1;RAN;SEC14L2	BP
121	GO:0106118	0.0223706	5.28918	0.602914	3	50	regulation of sterol biosynthetic process	CYP51A1;RAN;SEC14L2	BP
122	GO:0000077	0.0226035	3.25255	1.60375	5	133	DNA damage checkpoint	TFDP2;CUL4A;THOC5;ZNF385A;CNOT6L	BP
123	GO:1905475	0.0226477	2.86073	2.18255	6	181	regulation of protein localization to membrane	GZMB;LRP4;MYO1C;TFDP2;DPP10;NKD2	BP
124	GO:0050885	0.0235626	5.1787	0.614972	3	51	neuromuscular process controlling balance	ABR;GRIN2C;RBFOX2	BP
125	GO:0030220	0.0238416	9.17913	0.241166	2	20	platelet formation	MYH9;ZNF385A	BP
126	GO:0002769	0.0239718	82.307	0.0241166	1	2	natural killer cell inhibitory signaling pathway	KIR2DL1	BP
127	GO:0006714	0.0239718	82.307	0.0241166	1	2	sesquiterpenoid metabolic process	AKR1C3	BP
128	GO:0010609	0.0239718	82.307	0.0241166	1	2	mRNA localization resulting in posttranscriptional regulation of gene expression	ZNF385A	BP
129	GO:0016107	0.0239718	82.307	0.0241166	1	2	sesquiterpenoid catabolic process	AKR1C3	BP
130	GO:0016487	0.0239718	82.307	0.0241166	1	2	farnesol metabolic process	AKR1C3	BP
131	GO:0016488	0.0239718	82.307	0.0241166	1	2	farnesol catabolic process	AKR1C3	BP
132	GO:0021847	0.0239718	82.307	0.0241166	1	2	ventricular zone neuroblast division	FGFR2	BP
133	GO:0032796	0.0239718	82.307	0.0241166	1	2	uropod organization	MYH9	BP
134	GO:0034157	0.0239718	82.307	0.0241166	1	2	positive regulation of toll-like receptor 7 signaling pathway	TREML4	BP
135	GO:0035281	0.0239718	82.307	0.0241166	1	2	pre-miRNA export from nucleus	RAN	BP
136	GO:0035607	0.0239718	82.307	0.0241166	1	2	fibroblast growth factor receptor signaling pathway involved in orbitofrontal cortex development	FGFR2	BP
137	GO:0042539	0.0239718	82.307	0.0241166	1	2	hypotonic salinity response	SLC12A6	BP
138	GO:0042700	0.0239718	82.307	0.0241166	1	2	luteinizing hormone signaling pathway	LHCGR	BP
139	GO:0043314	0.0239718	82.307	0.0241166	1	2	negative regulation of neutrophil degranulation	ABR	BP
140	GO:0045957	0.0239718	82.307	0.0241166	1	2	negative regulation of complement activation, alternative pathway	CR1	BP
141	GO:0046105	0.0239718	82.307	0.0241166	1	2	thymidine biosynthetic process	DTYMK	BP
142	GO:0046120	0.0239718	82.307	0.0241166	1	2	deoxyribonucleoside biosynthetic process	DTYMK	BP
143	GO:0046126	0.0239718	82.307	0.0241166	1	2	pyrimidine deoxyribonucleoside biosynthetic process	DTYMK	BP
144	GO:0046511	0.0239718	82.307	0.0241166	1	2	sphinganine biosynthetic process	SPTLC1	BP
145	GO:0048210	0.0239718	82.307	0.0241166	1	2	Golgi vesicle fusion to target membrane	NKD2	BP
146	GO:0051695	0.0239718	82.307	0.0241166	1	2	actin filament uncapping	ACTN2	BP
147	GO:0060177	0.0239718	82.307	0.0241166	1	2	regulation of angiotensin metabolic process	ACE	BP
148	GO:0060529	0.0239718	82.307	0.0241166	1	2	squamous basal epithelial stem cell differentiation involved in prostate gland acinus development	FGFR2	BP
149	GO:0060595	0.0239718	82.307	0.0241166	1	2	fibroblast growth factor receptor signaling pathway involved in mammary gland specification	FGFR2	BP
150	GO:0060615	0.0239718	82.307	0.0241166	1	2	mammary gland bud formation	FGFR2	BP
151	GO:0060667	0.0239718	82.307	0.0241166	1	2	branch elongation involved in salivary gland morphogenesis	FGFR2	BP
152	GO:0060915	0.0239718	82.307	0.0241166	1	2	mesenchymal cell differentiation involved in lung development	FGFR2	BP
153	GO:0061015	0.0239718	82.307	0.0241166	1	2	snRNA import into nucleus	RAN	BP
154	GO:0070827	0.0239718	82.307	0.0241166	1	2	chromatin maintenance	MTHFR	BP
155	GO:0070889	0.0239718	82.307	0.0241166	1	2	platelet alpha granule organization	ZNF385A	BP
156	GO:0071477	0.0239718	82.307	0.0241166	1	2	cellular hypotonic salinity response	SLC12A6	BP
157	GO:0086097	0.0239718	82.307	0.0241166	1	2	phospholipase C-activating angiotensin-activated signaling pathway	ACTN2	BP
158	GO:0090402	0.0239718	82.307	0.0241166	1	2	oncogene-induced cell senescence	HMGA1	BP
159	GO:0099039	0.0239718	82.307	0.0241166	1	2	sphingolipid translocation	ABCC1	BP
160	GO:1900052	0.0239718	82.307	0.0241166	1	2	regulation of retinoic acid biosynthetic process	AKR1C3	BP
161	GO:1900756	0.0239718	82.307	0.0241166	1	2	protein processing in phagocytic vesicle	MYH9	BP
162	GO:1901629	0.0239718	82.307	0.0241166	1	2	regulation of presynaptic membrane organization	LRP4	BP
163	GO:1903921	0.0239718	82.307	0.0241166	1	2	regulation of protein processing in phagocytic vesicle	MYH9	BP
164	GO:1903923	0.0239718	82.307	0.0241166	1	2	positive regulation of protein processing in phagocytic vesicle	MYH9	BP
165	GO:1904606	0.0239718	82.307	0.0241166	1	2	fat cell apoptotic process	SPTLC1	BP
166	GO:1904649	0.0239718	82.307	0.0241166	1	2	regulation of fat cell apoptotic process	SPTLC1	BP
167	GO:1905281	0.0239718	82.307	0.0241166	1	2	positive regulation of retrograde transport, endosome to Golgi	EIPR1	BP
168	GO:1990172	0.0239718	82.307	0.0241166	1	2	G protein-coupled receptor catabolic process	BECN2	BP
169	GO:1990613	0.0239718	82.307	0.0241166	1	2	mitochondrial membrane fusion	MFN1	BP
170	GO:2000170	0.0239718	82.307	0.0241166	1	2	positive regulation of peptidyl-cysteine S-nitrosylation	ACE	BP
171	GO:2000819	0.0239718	82.307	0.0241166	1	2	regulation of nucleotide-excision repair	CUL4A	BP
172	GO:0060333	0.0243478	3.81913	1.0973	4	91	interferon-gamma-mediated signaling pathway	FCGR1A;HLA-A;HLA-DPB1;JAK1	BP
173	GO:0043954	0.0247885	5.07272	0.627031	3	52	cellular component maintenance	MTHFR;WHRN;ZNF804A	BP
174	GO:1901135	0.0254736	1.63627	14.0961	22	1169	carbohydrate derivative metabolic process	ADCY2;TMEM258;DTYMK;MUC3A;MUC4;NDUFA5;NDUFS3;RAN;SLC34A1;AKR1C3;PAPSS1;HACD1;ABCC5;ECD;POFUT2;DSE;MFN1;ADCY4;MUC20;MUC19;AGRN;MUC21	BP
175	GO:1901987	0.0255257	2.04258	5.59504	11	464	regulation of cell cycle phase transition	PSMC1;TFDP2;CUL4A;BTN2A2;NDC80;ECD;ZNF385A;BRD7;CTDSP1;NEK10;CNOT6L	BP
176	GO:0046456	0.0260482	4.97099	0.639089	3	53	icosanoid biosynthetic process	GGT3P;FADS1;AKR1C3	BP
177	GO:0008053	0.026145	8.69552	0.253224	2	21	mitochondrial fusion	CHCHD3;MFN1	BP
178	GO:0031935	0.026145	8.69552	0.253224	2	21	regulation of chromatin silencing	HMGA1;MORC2	BP
179	GO:0036344	0.026145	8.69552	0.253224	2	21	platelet morphogenesis	MYH9;ZNF385A	BP
180	GO:0046058	0.026145	8.69552	0.253224	2	21	cAMP metabolic process	ADCY2;ADCY4	BP
181	GO:0048002	0.0266497	2.74961	2.26696	6	188	antigen processing and presentation of peptide antigen	ACE;FCGR1A;HLA-A;HLA-DPB1;PSMC1;SEC22B	BP
182	GO:0007189	0.0270257	3.69119	1.13348	4	94	adenylate cyclase-activating G protein-coupled receptor signaling pathway	ADCY2;LHCGR;GPR161;ADCY4	BP
183	GO:0048284	0.0270257	3.69119	1.13348	4	94	organelle fusion	SEC22B;CHCHD3;MFN1;NKD2	BP
184	GO:0006636	0.0273417	4.87324	0.651147	3	54	unsaturated fatty acid biosynthetic process	FADS1;AKR1C3;FADS2	BP
185	GO:0070830	0.0273417	4.87324	0.651147	3	54	bicellular tight junction assembly	MYO1C;TBCD;F11R	BP
186	GO:0050810	0.0279559	3.65043	1.14554	4	95	regulation of steroid biosynthetic process	CYP51A1;RAN;AKR1C3;SEC14L2	BP
187	GO:0031570	0.0281768	3.05983	1.70022	5	141	DNA integrity checkpoint	TFDP2;CUL4A;THOC5;ZNF385A;CNOT6L	BP
188	GO:0120192	0.0286689	4.77925	0.663205	3	55	tight junction assembly	MYO1C;TBCD;F11R	BP
189	GO:1901570	0.028905	3.61054	1.1576	4	96	fatty acid derivative biosynthetic process	GGT3P;FADS1;AKR1C3;HACD1	BP
190	GO:0006977	0.0300297	4.68881	0.675264	3	56	DNA damage response, signal transduction by p53 class mediator resulting in cell cycle arrest	TFDP2;ZNF385A;CNOT6L	BP
191	GO:0009101	0.0304614	2.27669	3.6416	8	302	glycoprotein biosynthetic process	TMEM258;MUC3A;MUC4;POFUT2;DSE;MUC20;MUC19;MUC21	BP
192	GO:0007043	0.0308602	3.53332	1.18171	4	98	cell-cell junction assembly	ACE;MYO1C;TBCD;F11R	BP
193	GO:0086012	0.0310082	7.86649	0.27734	2	23	membrane depolarization during cardiac muscle cell action potential	HCN2;SCN5A	BP
194	GO:0046890	0.0310958	2.64671	2.35136	6	195	regulation of lipid biosynthetic process	CYP51A1;RAN;NSMAF;AKR1C3;SEC14L2;ADGRF5	BP
195	GO:0046165	0.031263	2.97173	1.74845	5	145	alcohol biosynthetic process	CYP51A1;LHCGR;RAN;SPTLC1;SEC14L2	BP
196	GO:0046686	0.0314241	4.60172	0.687322	3	57	response to cadmium ion	DTYMK;SLC34A1;AKR1C3	BP
197	GO:0072431	0.0314241	4.60172	0.687322	3	57	signal transduction involved in mitotic G1 DNA damage checkpoint	TFDP2;ZNF385A;CNOT6L	BP
198	GO:1902400	0.0314241	4.60172	0.687322	3	57	intracellular signal transduction involved in G1 DNA damage checkpoint	TFDP2;ZNF385A;CNOT6L	BP
199	GO:0044283	0.0321371	1.76731	8.82666	15	732	small molecule biosynthetic process	CYP51A1;DTYMK;GGT3P;GPT;LHCGR;FADS1;RAN;AKR1C3;FADS2;ABCC5;SPTLC1;ECD;SEC14L2;DSE;RIMKLB	BP
200	GO:0000075	0.03245	2.6187	2.37548	6	197	cell cycle checkpoint	TFDP2;CUL4A;THOC5;NDC80;ZNF385A;CNOT6L	BP
201	GO:0031954	0.0335633	7.5085	0.289399	2	24	positive regulation of protein autophosphorylation	ACE;NEK10	BP
202	GO:0034661	0.0335633	7.5085	0.289399	2	24	ncRNA catabolic process	ERN2;DIS3	BP
203	GO:1901889	0.0335633	7.5085	0.289399	2	24	negative regulation of cell junction assembly	ACE;DLC1	BP
204	GO:0045930	0.0336403	2.23038	3.71395	8	308	negative regulation of mitotic cell cycle	PSMC1;TFDP2;BTN2A2;NDC80;ZNF385A;BRD7;CTDSP1;CNOT6L	BP
205	GO:0033013	0.0343133	4.43687	0.711439	3	59	tetrapyrrole metabolic process	ABCC1;PRSS1;TCN2	BP
206	GO:0072413	0.0343133	4.43687	0.711439	3	59	signal transduction involved in mitotic cell cycle checkpoint	TFDP2;ZNF385A;CNOT6L	BP
207	GO:0120193	0.0343133	4.43687	0.711439	3	59	tight junction organization	MYO1C;TBCD;F11R	BP
208	GO:1902402	0.0343133	4.43687	0.711439	3	59	signal transduction involved in mitotic DNA damage checkpoint	TFDP2;ZNF385A;CNOT6L	BP
209	GO:1902403	0.0343133	4.43687	0.711439	3	59	signal transduction involved in mitotic DNA integrity checkpoint	TFDP2;ZNF385A;CNOT6L	BP
210	GO:0006690	0.0349995	3.38833	1.22994	4	102	icosanoid metabolic process	GGT3P;FADS1;ABCC1;AKR1C3	BP
211	GO:1901990	0.0352292	2.00667	5.16094	10	428	regulation of mitotic cell cycle phase transition	PSMC1;TFDP2;CUL4A;BTN2A2;NDC80;ECD;ZNF385A;BRD7;CTDSP1;CNOT6L	BP
212	GO:0009100	0.0353954	2.09384	4.44951	9	369	glycoprotein metabolic process	TMEM258;MUC3A;MUC4;SLC34A1;POFUT2;DSE;MUC20;MUC19;MUC21	BP
213	GO:0000103	0.0357424	41.1512	0.0361748	1	3	sulfate assimilation	PAPSS1	BP
214	GO:0002019	0.0357424	41.1512	0.0361748	1	3	regulation of renal output by angiotensin	ACE	BP
215	GO:0006235	0.0357424	41.1512	0.0361748	1	3	dTTP biosynthetic process	DTYMK	BP
216	GO:0006404	0.0357424	41.1512	0.0361748	1	3	RNA import into nucleus	RAN	BP
217	GO:0006667	0.0357424	41.1512	0.0361748	1	3	sphinganine metabolic process	SPTLC1	BP
218	GO:0007056	0.0357424	41.1512	0.0361748	1	3	spindle assembly involved in female meiosis	TUBB8	BP
219	GO:0009212	0.0357424	41.1512	0.0361748	1	3	pyrimidine deoxyribonucleoside triphosphate biosynthetic process	DTYMK	BP
220	GO:0016095	0.0357424	41.1512	0.0361748	1	3	polyprenol catabolic process	AKR1C3	BP
221	GO:0019747	0.0357424	41.1512	0.0361748	1	3	regulation of isoprenoid metabolic process	AKR1C3	BP
222	GO:0030450	0.0357424	41.1512	0.0361748	1	3	regulation of complement activation, classical pathway	CR1	BP
223	GO:0033058	0.0357424	41.1512	0.0361748	1	3	directional locomotion	GRIN2C	BP
224	GO:0034155	0.0357424	41.1512	0.0361748	1	3	regulation of toll-like receptor 7 signaling pathway	TREML4	BP
225	GO:0035709	0.0357424	41.1512	0.0361748	1	3	memory T cell activation	FAM49B	BP
226	GO:0035986	0.0357424	41.1512	0.0361748	1	3	senescence-associated heterochromatin focus assembly	HMGA1	BP
227	GO:0043385	0.0357424	41.1512	0.0361748	1	3	mycotoxin metabolic process	CYP2W1	BP
228	GO:0045959	0.0357424	41.1512	0.0361748	1	3	negative regulation of complement activation, classical pathway	CR1	BP
229	GO:0046075	0.0357424	41.1512	0.0361748	1	3	dTTP metabolic process	DTYMK	BP
230	GO:0046222	0.0357424	41.1512	0.0361748	1	3	aflatoxin metabolic process	CYP2W1	BP
231	GO:0060221	0.0357424	41.1512	0.0361748	1	3	retinal rod cell differentiation	SOX8	BP
232	GO:0060313	0.0357424	41.1512	0.0361748	1	3	negative regulation of blood vessel remodeling	ABR	BP
233	GO:0060523	0.0357424	41.1512	0.0361748	1	3	prostate epithelial cord elongation	FGFR2	BP
234	GO:0060594	0.0357424	41.1512	0.0361748	1	3	mammary gland specification	FGFR2	BP
235	GO:0060648	0.0357424	41.1512	0.0361748	1	3	mammary gland bud morphogenesis	FGFR2	BP
236	GO:0071034	0.0357424	41.1512	0.0361748	1	3	CUT catabolic process	DIS3	BP
237	GO:0071043	0.0357424	41.1512	0.0361748	1	3	CUT metabolic process	DIS3	BP
238	GO:0071373	0.0357424	41.1512	0.0361748	1	3	cellular response to luteinizing hormone stimulus	LHCGR	BP
239	GO:0072034	0.0357424	41.1512	0.0361748	1	3	renal vesicle induction	SOX8	BP
240	GO:0086047	0.0357424	41.1512	0.0361748	1	3	membrane depolarization during Purkinje myocyte cell action potential	SCN5A	BP
241	GO:0086048	0.0357424	41.1512	0.0361748	1	3	membrane depolarization during bundle of His cell action potential	SCN5A	BP
242	GO:0098912	0.0357424	41.1512	0.0361748	1	3	membrane depolarization during atrial cardiac muscle cell action potential	SCN5A	BP
243	GO:1900005	0.0357424	41.1512	0.0361748	1	3	positive regulation of serine-type endopeptidase activity	CR1	BP
244	GO:1901376	0.0357424	41.1512	0.0361748	1	3	organic heteropentacyclic compound metabolic process	CYP2W1	BP
245	GO:1902162	0.0357424	41.1512	0.0361748	1	3	regulation of DNA damage response, signal transduction by p53 class mediator resulting in transcription of p21 class mediator	ZNF385A	BP
246	GO:1902164	0.0357424	41.1512	0.0361748	1	3	positive regulation of DNA damage response, signal transduction by p53 class mediator resulting in transcription of p21 class mediator	ZNF385A	BP
247	GO:1902445	0.0357424	41.1512	0.0361748	1	3	regulation of mitochondrial membrane permeability involved in programmed necrotic cell death	ALKBH7	BP
248	GO:1902573	0.0357424	41.1512	0.0361748	1	3	positive regulation of serine-type peptidase activity	CR1	BP
249	GO:1903385	0.0357424	41.1512	0.0361748	1	3	regulation of homophilic cell adhesion	TENM3	BP
250	GO:1903797	0.0357424	41.1512	0.0361748	1	3	positive regulation of inorganic anion transmembrane transport	SLC34A1	BP
251	GO:1904395	0.0357424	41.1512	0.0361748	1	3	positive regulation of skeletal muscle acetylcholine-gated channel clustering	LRP4	BP
252	GO:1905684	0.0357424	41.1512	0.0361748	1	3	regulation of plasma membrane repair	MYH9	BP
253	GO:2000120	0.0357424	41.1512	0.0361748	1	3	positive regulation of sodium-dependent phosphate transport	SLC34A1	BP
254	GO:2000224	0.0357424	41.1512	0.0361748	1	3	regulation of testosterone biosynthetic process	AKR1C3	BP
255	GO:0050778	0.036187	1.70532	9.75515	16	809	positive regulation of immune response	CR1;DMBT1;FCGR1A;HLA-DPB1;MUC3A;MUC4;MYO1C;PSMC1;PTK2;BTN2A2;NOD1;FAM49B;MUC20;MUC19;TREML4;MUC21	BP
256	GO:0097066	0.0361975	7.18163	0.301457	2	25	response to thyroid hormone	SLC34A1;GAS2L1	BP
257	GO:1900739	0.0361975	7.18163	0.301457	2	25	regulation of protein insertion into mitochondrial membrane involved in apoptotic signaling pathway	GZMB;TFDP2	BP
258	GO:1900740	0.0361975	7.18163	0.301457	2	25	positive regulation of protein insertion into mitochondrial membrane involved in apoptotic signaling pathway	GZMB;TFDP2	BP
259	GO:0051893	0.0373353	4.28339	0.735555	3	61	regulation of focal adhesion assembly	PTK2;DLC1;MACF1	BP
260	GO:0090109	0.0373353	4.28339	0.735555	3	61	regulation of cell-substrate junction assembly	PTK2;DLC1;MACF1	BP
261	GO:0045089	0.0375005	2.07035	4.49774	9	373	positive regulation of innate immune response	DMBT1;MUC3A;MUC4;PSMC1;NOD1;MUC20;MUC19;TREML4;MUC21	BP
262	GO:0016071	0.0382943	1.69191	9.8275	16	815	mRNA metabolic process	ERN1;PSMC1;RPL27A;SNRPB2;SSB;GCFC2;THOC5;SLU7;ERN2;ECD;DIS3;RBFOX2;TRUB2;RBFOX1;PLEKHN1;CNOT6L	BP
263	GO:0002682	0.0384541	1.4956	18.9315	27	1570	regulation of immune system process	ABR;CR1;ACE;DMBT1;FCGR1A;HLA-A;HLA-DPB1;JAK1;KIR2DL1;LAIR1;MUC3A;MUC4;MYO1C;PSMC1;PTK2;CUL4A;BTN2A2;NOD1;RBFOX2;FAM49B;SLAMF7;KMT2C;MUC20;ADGRF5;MUC19;TREML4;MUC21	BP
264	GO:0071377	0.0389086	6.88201	0.313515	2	26	cellular response to glucagon stimulus	ADCY2;ADCY4	BP
265	GO:0086010	0.0389086	6.88201	0.313515	2	26	membrane depolarization during action potential	HCN2;SCN5A	BP
266	GO:1903959	0.0389086	6.88201	0.313515	2	26	regulation of anion transmembrane transport	SLC34A1;ARL6IP5	BP
267	GO:2000765	0.0389086	6.88201	0.313515	2	26	regulation of cytoplasmic translation	ZNF385A;JAKMIP1	BP
268	GO:0030036	0.0389377	1.84428	6.74058	12	559	actin cytoskeleton organization	ABR;ACTN2;MYH9;MYO1C;RAN;SDCBP;TNXB;TRIP10;DLC1;OBSL1;F11R;EVL	BP
269	GO:1901568	0.0389583	2.7908	1.85698	5	154	fatty acid derivative metabolic process	GGT3P;FADS1;ABCC1;AKR1C3;HACD1	BP
270	GO:1903829	0.0394276	2.1572	3.83453	8	318	positive regulation of cellular protein localization	GZMB;LRP4;MYO1C;RAN;TFDP2;NDC80;DPP10;NKD2	BP
271	GO:0032874	0.0398785	2.77204	1.86903	5	155	positive regulation of stress-activated MAPK cascade	ERN1;SDCBP;NOD1;ARL6IP5;ERN2	BP
272	GO:0006397	0.0400205	1.89223	6.01708	11	499	mRNA processing	ERN1;SNRPB2;GCFC2;THOC5;SLU7;ERN2;ECD;RBFOX2;TRUB2;RBFOX1;CNOT6L	BP
273	GO:0031571	0.0404891	4.14014	0.759672	3	63	mitotic G1 DNA damage checkpoint	TFDP2;ZNF385A;CNOT6L	BP
274	GO:0043297	0.0404891	4.14014	0.759672	3	63	apical junction assembly	MYO1C;TBCD;F11R	BP
275	GO:0044819	0.0404891	4.14014	0.759672	3	63	mitotic G1/S transition checkpoint	TFDP2;ZNF385A;CNOT6L	BP
276	GO:0071277	0.0404891	4.14014	0.759672	3	63	cellular response to calcium ion	SCN5A;AKR1C3;RASA4B	BP
277	GO:0090181	0.0404891	4.14014	0.759672	3	63	regulation of cholesterol metabolic process	CYP51A1;RAN;SEC14L2	BP
278	GO:0070304	0.0408118	2.75352	1.88109	5	156	positive regulation of stress-activated protein kinase signaling cascade	ERN1;SDCBP;NOD1;ARL6IP5;ERN2	BP
279	GO:0051336	0.0409871	1.56556	13.9876	21	1160	regulation of hydrolase activity	ABR;CR1;FGFR2;LCN1;PTK2;RGS3;TBCD;SRGAP3;NOD1;DLC1;ARL6IP5;SSPO;TIAM2;F11R;RGPD4;AGRN;RGPD1;AGAP9;RGPD3;RGPD2;RASA4B	BP
280	GO:0031589	0.0419183	2.12923	3.88277	8	322	cell-substrate adhesion	ACTN2;MUC4;PTK2;TBCD;DLC1;FERMT2;NID2;MACF1	BP
281	GO:0044783	0.042115	4.07204	0.77173	3	64	G1 DNA damage checkpoint	TFDP2;ZNF385A;CNOT6L	BP
282	GO:0000904	0.0431828	1.76683	7.62083	13	632	cell morphogenesis involved in differentiation	FGFR2;LRP4;MYH9;PTK2;TBCD;DCLK1;FERMT2;OBSL1;MACF1;RBFOX2;ZNF385A;EVL;DSCAML1	BP
283	GO:0098739	0.0437733	4.00613	0.783788	3	65	import across plasma membrane	HCN2;SLC34A1;ARL6IP5	BP
284	GO:0010954	0.0445529	6.35191	0.337632	2	28	positive regulation of protein processing	MYH9;NKD2	BP
285	GO:0033688	0.0445529	6.35191	0.337632	2	28	regulation of osteoblast proliferation	FGFR2;SOX8	BP
286	GO:0061157	0.0445529	6.35191	0.337632	2	28	mRNA destabilization	PLEKHN1;CNOT6L	BP
287	GO:1903391	0.0471864	3.8805	0.807905	3	67	regulation of adherens junction organization	PTK2;DLC1;MACF1	BP
288	GO:0000055	0.0473716	27.4326	0.0482331	1	4	ribosomal large subunit export from nucleus	RAN	BP
289	GO:0000056	0.0473716	27.4326	0.0482331	1	4	ribosomal small subunit export from nucleus	RAN	BP
290	GO:0007023	0.0473716	27.4326	0.0482331	1	4	post-chaperonin tubulin folding pathway	TBCD	BP
291	GO:0009211	0.0473716	27.4326	0.0482331	1	4	pyrimidine deoxyribonucleoside triphosphate metabolic process	DTYMK	BP
292	GO:0009753	0.0473716	27.4326	0.0482331	1	4	response to jasmonic acid	AKR1C3	BP
293	GO:0010724	0.0473716	27.4326	0.0482331	1	4	regulation of definitive erythrocyte differentiation	RBFOX2	BP
294	GO:0021769	0.0473716	27.4326	0.0482331	1	4	orbitofrontal cortex development	FGFR2	BP
295	GO:0030035	0.0473716	27.4326	0.0482331	1	4	microspike assembly	ACTN2	BP
296	GO:0030451	0.0473716	27.4326	0.0482331	1	4	regulation of complement activation, alternative pathway	CR1	BP
297	GO:0034699	0.0473716	27.4326	0.0482331	1	4	response to luteinizing hormone	LHCGR	BP
298	GO:0042851	0.0473716	27.4326	0.0482331	1	4	L-alanine metabolic process	GPT	BP
299	GO:0042853	0.0473716	27.4326	0.0482331	1	4	L-alanine catabolic process	GPT	BP
300	GO:0046104	0.0473716	27.4326	0.0482331	1	4	thymidine metabolic process	DTYMK	BP
301	GO:0046125	0.0473716	27.4326	0.0482331	1	4	pyrimidine deoxyribonucleoside metabolic process	DTYMK	BP
302	GO:0051030	0.0473716	27.4326	0.0482331	1	4	snRNA transport	RAN	BP
303	GO:0060018	0.0473716	27.4326	0.0482331	1	4	astrocyte fate commitment	SOX8	BP
304	GO:0060737	0.0473716	27.4326	0.0482331	1	4	prostate gland morphogenetic growth	FGFR2	BP
305	GO:0071395	0.0473716	27.4326	0.0482331	1	4	cellular response to jasmonic acid stimulus	AKR1C3	BP
306	GO:0072289	0.0473716	27.4326	0.0482331	1	4	metanephric nephron tubule formation	SOX8	BP
307	GO:0086017	0.0473716	27.4326	0.0482331	1	4	Purkinje myocyte action potential	SCN5A	BP
308	GO:1900086	0.0473716	27.4326	0.0482331	1	4	positive regulation of peptidyl-tyrosine autophosphorylation	ACE	BP
309	GO:1902952	0.0473716	27.4326	0.0482331	1	4	positive regulation of dendritic spine maintenance	ZNF804A	BP
310	GO:1903553	0.0473716	27.4326	0.0482331	1	4	positive regulation of extracellular exosome assembly	SDCBP	BP
311	GO:1903596	0.0473716	27.4326	0.0482331	1	4	regulation of gap junction assembly	ACE	BP
312	GO:1905279	0.0473716	27.4326	0.0482331	1	4	regulation of retrograde transport, endosome to Golgi	EIPR1	BP
313	GO:1905340	0.0473716	27.4326	0.0482331	1	4	regulation of protein localization to kinetochore	NDC80	BP
314	GO:1905342	0.0473716	27.4326	0.0482331	1	4	positive regulation of protein localization to kinetochore	NDC80	BP
315	GO:0001844	0.0474817	6.1163	0.34969	2	29	protein insertion into mitochondrial membrane involved in apoptotic signaling pathway	GZMB;TFDP2	BP
316	GO:0046039	0.0474817	6.1163	0.34969	2	29	GTP metabolic process	RAN;MFN1	BP
317	GO:0045862	0.0493	2.05586	4.01541	8	333	positive regulation of proteolysis	CR1;MYH9;PSMC1;PTK2;NOD1;DLC1;ARL6IP5;NKD2	BP
318	GO:0050790	0.0495795	1.40034	25.5274	34	2117	regulation of catalytic activity	ABR;ADCY2;PARP4;CR1;ACE;ERN1;FCGR1A;FGFR2;LCN1;LHCGR;PTK2;RGS3;TBCD;NSMAF;PRKRA;SRGAP3;NOD1;DLC1;ARL6IP5;ERN2;PTPRT;SSPO;TIAM2;F11R;ZFYVE28;NEK10;ADCY4;RGPD4;AGRN;RGPD1;AGAP9;RGPD3;RGPD2;RASA4B	BP
319	GO:0051716	0.0502642	1.2668	83.7568	96	6946	cellular response to stimulus	ABR;ACTN2;ADCY2;PARP4;HCN2;CLCN6;COPA;CR1;CYP2D7;DMBT1;DTYMK;ERN1;FCGR1A;FGFR2;GLG1;GRIN2C;GZMB;HLA-A;HLA-DPB1;HMGA1;ITPR1;JAK1;KIR2DL1;LHCGR;FADS1;LRP4;ABCC1;MUC3A;MUC4;MYH9;MYO1C;NDUFS3;PLD1;PSMC1;PTK2;RAN;RGS3;SCN5A;SDCBP;SLC34A1;TFDP2;NSMAF;CUL4A;THOC5;PRKRA;AKR1C3;HERC2;DCLK1;TRIP10;HOMER3;SRGAP3;SLC12A6;BTN2A2;NOD1;DLC1;ARL6IP5;SLU7;ERN2;GAS2L1;STIP1;FERMT2;PTPRT;MORC2;GPR161;MACF1;RBFOX2;Z…	BP
320	GO:0010586	0.0504788	5.89753	0.361748	2	30	miRNA metabolic process	RAN;PRKRA	BP
321	GO:0050779	0.0504788	5.89753	0.361748	2	30	RNA destabilization	PLEKHN1;CNOT6L	BP
322	GO:1903319	0.0504788	5.89753	0.361748	2	30	positive regulation of protein maturation	MYH9;NKD2	BP
323	GO:0015931	0.0517268	2.32319	2.66488	6	221	nucleobase-containing compound transport	MYO1C;RAN;SSB;THOC5;SLU7;RBFOX1	BP
324	GO:0071426	0.051907	2.96243	1.39876	4	116	ribonucleoprotein complex export from nucleus	RAN;SSB;THOC5;SLU7	BP
325	GO:0071166	0.0532585	2.93605	1.41082	4	117	ribonucleoprotein complex localization	RAN;SSB;THOC5;SLU7	BP
326	GO:0006691	0.0535422	5.69384	0.373807	2	31	leukotriene metabolic process	GGT3P;ABCC1	BP
327	GO:0033687	0.0535422	5.69384	0.373807	2	31	osteoblast proliferation	FGFR2;SOX8	BP
328	GO:0051204	0.0535422	5.69384	0.373807	2	31	protein insertion into mitochondrial membrane	GZMB;TFDP2	BP
329	GO:0090174	0.0543924	3.65141	0.856138	3	71	organelle membrane fusion	SEC22B;MFN1;NKD2	BP
330	GO:0019216	0.0553527	1.91437	4.84743	9	402	regulation of lipid metabolic process	CYP51A1;FADS1;PTK2;RAN;NSMAF;AKR1C3;SEC14L2;TIAM2;ADGRF5	BP
331	GO:0006695	0.0562717	3.59829	0.868196	3	72	cholesterol biosynthetic process	CYP51A1;RAN;SEC14L2	BP
332	GO:1902653	0.0562717	3.59829	0.868196	3	72	secondary alcohol biosynthetic process	CYP51A1;RAN;SEC14L2	BP
333	GO:0003014	0.0574271	2.85963	1.44699	4	120	renal system process	ADCY2;AKR1C3;ADCY4;ADGRF5	BP
334	GO:0010948	0.0574805	1.98729	4.14805	8	344	negative regulation of cell cycle process	PSMC1;TFDP2;BTN2A2;NDC80;ZNF385A;BRD7;CTDSP1;CNOT6L	BP
335	GO:1901564	0.0576371	1.25774	78.3788	90	6500	organonitrogen compound metabolic process	ACTN2;ADCY2;PARP4;BCKDHA;MYRF;TMEM258;CR1;CYP51A1;ACE;DMBT1;DTYMK;ERN1;FCGR1A;FGFR2;GGT3P;GLG1;GPT;GRIN2C;GZMB;JAK1;LCN1;LRP4;ABCC1;MSRA;MTHFR;MUC3A;MUC4;MYH9;NDUFA5;NDUFS3;PRSS1;PSMC1;PTK2;RAN;RGS3;RPL27A;SDCBP;SLC34A1;TCN2;TTF1;NSMAF;CUL4A;PRKRA;HERC3;HERC2;PAPSS1;HACD1;DCLK1;SEC22B;ABCC5;BTN2A2;NOD1;DLC1;UBAC1;ARL6IP5;SPTLC1;ERN2;PNPLA6;PTPRT;MST1L;ECD;SSPO;POFUT2;OBSL1;ZNF385A;TRUB2;BRD7;DSE;…	BP
336	GO:0030029	0.0576869	1.68489	7.97052	13	661	actin filament-based process	ABR;ACTN2;MYH9;MYO1C;RAN;SCN5A;SDCBP;TNXB;TRIP10;DLC1;OBSL1;F11R;EVL	BP
337	GO:0072401	0.0581816	3.54668	0.880255	3	73	signal transduction involved in DNA integrity checkpoint	TFDP2;ZNF385A;CNOT6L	BP
338	GO:0072422	0.0581816	3.54668	0.880255	3	73	signal transduction involved in DNA damage checkpoint	TFDP2;ZNF385A;CNOT6L	BP
339	GO:0000389	0.0588612	20.5733	0.0602914	1	5	mRNA 3'-splice site recognition	SLU7	BP
340	GO:0002036	0.0588612	20.5733	0.0602914	1	5	regulation of L-glutamate import across plasma membrane	ARL6IP5	BP
341	GO:0006522	0.0588612	20.5733	0.0602914	1	5	alanine metabolic process	GPT	BP
342	GO:0006524	0.0588612	20.5733	0.0602914	1	5	alanine catabolic process	GPT	BP
343	GO:0006824	0.0588612	20.5733	0.0602914	1	5	cobalt ion transport	TCN2	BP
344	GO:0007021	0.0588612	20.5733	0.0602914	1	5	tubulin complex assembly	TBCD	BP
345	GO:0008582	0.0588612	20.5733	0.0602914	1	5	regulation of synaptic growth at neuromuscular junction	AGRN	BP
346	GO:0009078	0.0588612	20.5733	0.0602914	1	5	pyruvate family amino acid metabolic process	GPT	BP
347	GO:0009080	0.0588612	20.5733	0.0602914	1	5	pyruvate family amino acid catabolic process	GPT	BP
348	GO:0009202	0.0588612	20.5733	0.0602914	1	5	deoxyribonucleoside triphosphate biosynthetic process	DTYMK	BP
349	GO:0009221	0.0588612	20.5733	0.0602914	1	5	pyrimidine deoxyribonucleotide biosynthetic process	DTYMK	BP
350	GO:0010606	0.0588612	20.5733	0.0602914	1	5	positive regulation of cytoplasmic mRNA processing body assembly	CNOT6L	BP
351	GO:0015838	0.0588612	20.5733	0.0602914	1	5	amino-acid betaine transport	SLC38A2	BP
352	GO:0021869	0.0588612	20.5733	0.0602914	1	5	forebrain ventricular zone progenitor cell division	FGFR2	BP
353	GO:0021942	0.0588612	20.5733	0.0602914	1	5	radial glia guided migration of Purkinje cell	RBFOX2	BP
354	GO:0030050	0.0588612	20.5733	0.0602914	1	5	vesicle transport along actin filament	MYO1C	BP
355	GO:0030263	0.0588612	20.5733	0.0602914	1	5	apoptotic chromosome condensation	ERN2	BP
356	GO:0051295	0.0588612	20.5733	0.0602914	1	5	establishment of meiotic spindle localization	MYH9	BP
357	GO:0060318	0.0588612	20.5733	0.0602914	1	5	definitive erythrocyte differentiation	RBFOX2	BP
358	GO:0060501	0.0588612	20.5733	0.0602914	1	5	positive regulation of epithelial cell proliferation involved in lung morphogenesis	FGFR2	BP
359	GO:0060664	0.0588612	20.5733	0.0602914	1	5	epithelial cell proliferation involved in salivary gland morphogenesis	FGFR2	BP
360	GO:0060916	0.0588612	20.5733	0.0602914	1	5	mesenchymal cell proliferation involved in lung development	FGFR2	BP
361	GO:0071798	0.0588612	20.5733	0.0602914	1	5	response to prostaglandin D	AKR1C3	BP
362	GO:0071799	0.0588612	20.5733	0.0602914	1	5	cellular response to prostaglandin D stimulus	AKR1C3	BP
363	GO:0071866	0.0588612	20.5733	0.0602914	1	5	negative regulation of apoptotic process in bone marrow	FGFR2	BP
364	GO:0072733	0.0588612	20.5733	0.0602914	1	5	response to staurosporine	SLC34A1	BP
365	GO:0072734	0.0588612	20.5733	0.0602914	1	5	cellular response to staurosporine	SLC34A1	BP
366	GO:0086046	0.0588612	20.5733	0.0602914	1	5	membrane depolarization during SA node cell action potential	SCN5A	BP
367	GO:1900028	0.0588612	20.5733	0.0602914	1	5	negative regulation of ruffle assembly	EVL	BP
368	GO:1900084	0.0588612	20.5733	0.0602914	1	5	regulation of peptidyl-tyrosine autophosphorylation	ACE	BP
369	GO:1901142	0.0588612	20.5733	0.0602914	1	5	insulin metabolic process	ERN1	BP
370	GO:1901628	0.0588612	20.5733	0.0602914	1	5	positive regulation of postsynaptic membrane organization	LRP4	BP
371	GO:1902564	0.0588612	20.5733	0.0602914	1	5	negative regulation of neutrophil activation	ABR	BP
372	GO:1904393	0.0588612	20.5733	0.0602914	1	5	regulation of skeletal muscle acetylcholine-gated channel clustering	LRP4	BP
373	GO:1904502	0.0588612	20.5733	0.0602914	1	5	regulation of lipophagy	SPTLC1	BP
374	GO:1904504	0.0588612	20.5733	0.0602914	1	5	positive regulation of lipophagy	SPTLC1	BP
375	GO:1990264	0.0588612	20.5733	0.0602914	1	5	peptidyl-tyrosine dephosphorylation involved in inactivation of protein kinase activity	PTPRT	BP
376	GO:2000002	0.0588612	20.5733	0.0602914	1	5	negative regulation of DNA damage checkpoint	THOC5	BP
377	GO:2000118	0.0588612	20.5733	0.0602914	1	5	regulation of sodium-dependent phosphate transport	SLC34A1	BP
378	GO:0061024	0.0592057	1.64372	8.80255	14	730	membrane organization	MYRF;FCGR1A;GZMB;LRP4;ABCC1;MYH9;TFDP2;TRIP10;SEC22B;CHCHD3;MFN1;ALKBH7;NKD2;AGRN	BP
379	GO:0006409	0.0598596	5.3259	0.397923	2	33	tRNA export from nucleus	RAN;SSB	BP
380	GO:0032801	0.0598596	5.3259	0.397923	2	33	receptor catabolic process	KIF16B;BECN2	BP
381	GO:0045589	0.0598596	5.3259	0.397923	2	33	regulation of regulatory T cell differentiation	CR1;BTN2A2	BP
382	GO:0051031	0.0598596	5.3259	0.397923	2	33	tRNA transport	RAN;SSB	BP
383	GO:0071431	0.0598596	5.3259	0.397923	2	33	tRNA-containing ribonucleoprotein complex export from nucleus	RAN;SSB	BP
384	GO:0090503	0.0598596	5.3259	0.397923	2	33	RNA phosphodiester bond hydrolysis, exonucleolytic	DIS3;CNOT6L	BP
385	GO:0002478	0.0598817	2.45772	2.09814	5	174	antigen processing and presentation of exogenous peptide antigen	FCGR1A;HLA-A;HLA-DPB1;PSMC1;SEC22B	BP
386	GO:0046902	0.0601218	3.49653	0.892313	3	74	regulation of mitochondrial membrane permeability	GZMB;TFDP2;ALKBH7	BP
387	GO:0072395	0.0601218	3.49653	0.892313	3	74	signal transduction involved in cell cycle checkpoint	TFDP2;ZNF385A;CNOT6L	BP
388	GO:0006405	0.0603008	2.81084	1.47111	4	122	RNA export from nucleus	RAN;SSB;THOC5;SLU7	BP
389	GO:0019752	0.0613204	1.53745	12.1306	18	1006	carboxylic acid metabolic process	BCKDHA;GGT3P;GPT;FADS1;ABCC1;MSRA;MTHFR;PSMC1;SLC34A1;AKR1C3;FADS2;ABCC5;ECD;MORC2;PDXDC1;DSE;RIMKLB;ALKBH7	BP
390	GO:0016126	0.0620922	3.44777	0.904371	3	75	sterol biosynthetic process	CYP51A1;RAN;SEC14L2	BP
391	GO:0019884	0.062267	2.4287	2.12226	5	176	antigen processing and presentation of exogenous antigen	FCGR1A;HLA-A;HLA-DPB1;PSMC1;SEC22B	BP
392	GO:0051726	0.0630297	1.49744	13.855	20	1149	regulation of cell cycle	ERN1;FGFR2;PSMC1;SDCBP;TFDP2;CUL4A;GAS7;THOC5;BTN2A2;NDC80;ERN2;GAS2L1;ECD;OBSL1;ZNF385A;BRD7;PRDM11;CTDSP1;NEK10;CNOT6L	BP
393	GO:0021955	0.0631097	5.15917	0.409982	2	34	central nervous system neuron axonogenesis	PTK2;DCLK1	BP
394	GO:0050849	0.0631097	5.15917	0.409982	2	34	negative regulation of calcium-mediated signaling	ITPR1;HOMER3	BP
395	GO:0051180	0.0631097	5.15917	0.409982	2	34	vitamin transport	ABCC1;TCN2	BP
396	GO:1901030	0.0631097	5.15917	0.409982	2	34	positive regulation of mitochondrial outer membrane permeabilization involved in apoptotic signaling pathway	GZMB;TFDP2	BP
397	GO:0019218	0.0632496	2.76368	1.49523	4	124	regulation of steroid metabolic process	CYP51A1;RAN;AKR1C3;SEC14L2	BP
398	GO:0035023	0.0632496	2.76368	1.49523	4	124	regulation of Rho protein signal transduction	ABR;DLC1;TIAM2;PRAG1	BP
399	GO:0046330	0.0632496	2.76368	1.49523	4	124	positive regulation of JNK cascade	ERN1;SDCBP;NOD1;ERN2	BP
400	GO:0071560	0.0635257	2.19887	2.80958	6	233	cellular response to transforming growth factor beta stimulus	FGFR2;GLG1;PTK2;SDCBP;FERMT2;F11R	BP
401	GO:0021954	0.0640924	3.40035	0.916429	3	76	central nervous system neuron development	FGFR2;PTK2;DCLK1	BP
402	GO:0044770	0.065812	1.6849	7.34349	12	609	cell cycle phase transition	MCM3;PSMC1;TFDP2;CUL4A;BTN2A2;NDC80;ECD;ZNF385A;BRD7;CTDSP1;NEK10;CNOT6L	BP
403	GO:0042476	0.0662731	2.71806	1.51934	4	126	odontogenesis	FGFR2;LRP4;SCN5A;SLC34A1	BP
404	GO:0007257	0.0664183	5.00255	0.42204	2	35	activation of JUN kinase activity	ERN1;ERN2	BP
405	GO:0007528	0.0664183	5.00255	0.42204	2	35	neuromuscular junction development	LRP4;AGRN	BP
406	GO:0030224	0.0664183	5.00255	0.42204	2	35	monocyte differentiation	MYH9;THOC5	BP
407	GO:0045066	0.0664183	5.00255	0.42204	2	35	regulatory T cell differentiation	CR1;BTN2A2	BP
408	GO:0060416	0.0664183	5.00255	0.42204	2	35	response to growth hormone	PTK2;SLC34A1	BP
409	GO:1903131	0.0664183	5.00255	0.42204	2	35	mononuclear cell differentiation	MYH9;THOC5	BP
410	GO:0051641	0.0670973	1.3338	30.7245	39	2548	cellular localization	ACTN2;COPA;GRIN2C;GZMB;HMGA1;ITPR1;LRP4;MYH9;MYO1C;PLD1;PTK2;RAN;RPL27A;SDCBP;SSB;SYN2;TFDP2;EIPR1;THOC5;HERC2;DCLK1;HOMER3;SEC22B;TOM1;NDC80;SLU7;FERMT2;OBSL1;MACF1;ZNF385A;F11R;CDCA8;KIF16B;MFN1;COG6;DPP10;NKD2;AGRN;BECN2	BP
411	GO:0043436	0.0686385	1.49573	13.1556	19	1091	oxoacid metabolic process	BCKDHA;GGT3P;GPT;FADS1;ABCC1;MSRA;MTHFR;PSMC1;SLC34A1;AKR1C3;PAPSS1;FADS2;ABCC5;ECD;MORC2;PDXDC1;DSE;RIMKLB;ALKBH7	BP
412	GO:0072175	0.0693708	2.67392	1.54346	4	128	epithelial tube formation	FGFR2;MTHFR;DLC1;SOX8	BP
413	GO:0003091	0.0697834	4.85514	0.434098	2	36	renal water homeostasis	ADCY2;ADCY4	BP
414	GO:0009187	0.0697834	4.85514	0.434098	2	36	cyclic nucleotide metabolic process	ADCY2;ADCY4	BP
415	GO:0033762	0.0697834	4.85514	0.434098	2	36	response to glucagon	ADCY2;ADCY4	BP
416	GO:0051293	0.0697834	4.85514	0.434098	2	36	establishment of spindle localization	MYH9;NDC80	BP
417	GO:0097064	0.0697834	4.85514	0.434098	2	36	ncRNA export from nucleus	RAN;SSB	BP
418	GO:0071559	0.0699741	2.14151	2.88193	6	239	response to transforming growth factor beta	FGFR2;GLG1;PTK2;SDCBP;FERMT2;F11R	BP
419	GO:0000054	0.0702129	16.4577	0.0723497	1	6	ribosomal subunit export from nucleus	RAN	BP
420	GO:0002430	0.0702129	16.4577	0.0723497	1	6	complement receptor mediated signaling pathway	CR1	BP
421	GO:0002767	0.0702129	16.4577	0.0723497	1	6	immune response-inhibiting cell surface receptor signaling pathway	KIR2DL1	BP
422	GO:0002924	0.0702129	16.4577	0.0723497	1	6	negative regulation of humoral immune response mediated by circulating immunoglobulin	CR1	BP
423	GO:0006686	0.0702129	16.4577	0.0723497	1	6	sphingomyelin biosynthetic process	SPTLC1	BP
424	GO:0006868	0.0702129	16.4577	0.0723497	1	6	glutamine transport	SLC38A2	BP
425	GO:0016093	0.0702129	16.4577	0.0723497	1	6	polyprenol metabolic process	AKR1C3	BP
426	GO:0016115	0.0702129	16.4577	0.0723497	1	6	terpenoid catabolic process	AKR1C3	BP
427	GO:0030091	0.0702129	16.4577	0.0723497	1	6	protein repair	MSRA	BP
428	GO:0032286	0.0702129	16.4577	0.0723497	1	6	central nervous system myelin maintenance	MYRF	BP
429	GO:0032328	0.0702129	16.4577	0.0723497	1	6	alanine transport	SLC38A2	BP
430	GO:0032534	0.0702129	16.4577	0.0723497	1	6	regulation of microvillus assembly	PLD1	BP
431	GO:0032962	0.0702129	16.4577	0.0723497	1	6	positive regulation of inositol trisphosphate biosynthetic process	LHCGR	BP
432	GO:0033750	0.0702129	16.4577	0.0723497	1	6	ribosome localization	RAN	BP
433	GO:0034036	0.0702129	16.4577	0.0723497	1	6	purine ribonucleoside bisphosphate biosynthetic process	PAPSS1	BP
434	GO:0034154	0.0702129	16.4577	0.0723497	1	6	toll-like receptor 7 signaling pathway	TREML4	BP
435	GO:0043152	0.0702129	16.4577	0.0723497	1	6	induction of bacterial agglutination	DMBT1	BP
436	GO:0046137	0.0702129	16.4577	0.0723497	1	6	negative regulation of vitamin metabolic process	AKR1C3	BP
437	GO:0050428	0.0702129	16.4577	0.0723497	1	6	3'-phosphoadenosine 5'-phosphosulfate biosynthetic process	PAPSS1	BP
438	GO:0051581	0.0702129	16.4577	0.0723497	1	6	negative regulation of neurotransmitter uptake	ARL6IP5	BP
439	GO:0060526	0.0702129	16.4577	0.0723497	1	6	prostate glandular acinus morphogenesis	FGFR2	BP
440	GO:0060527	0.0702129	16.4577	0.0723497	1	6	prostate epithelial cord arborization involved in prostate glandular acinus morphogenesis	FGFR2	BP
441	GO:0061724	0.0702129	16.4577	0.0723497	1	6	lipophagy	SPTLC1	BP
442	GO:0071321	0.0702129	16.4577	0.0723497	1	6	cellular response to cGMP	HCN2	BP
443	GO:0071865	0.0702129	16.4577	0.0723497	1	6	regulation of apoptotic process in bone marrow	FGFR2	BP
444	GO:0072174	0.0702129	16.4577	0.0723497	1	6	metanephric tubule formation	SOX8	BP
445	GO:0086029	0.0702129	16.4577	0.0723497	1	6	Purkinje myocyte to ventricular cardiac muscle cell signaling	SCN5A	BP
446	GO:0086045	0.0702129	16.4577	0.0723497	1	6	membrane depolarization during AV node cell action potential	SCN5A	BP
447	GO:0086068	0.0702129	16.4577	0.0723497	1	6	Purkinje myocyte to ventricular cardiac muscle cell communication	SCN5A	BP
448	GO:0090306	0.0702129	16.4577	0.0723497	1	6	spindle assembly involved in meiosis	TUBB8	BP
449	GO:0097187	0.0702129	16.4577	0.0723497	1	6	dentinogenesis	SLC34A1	BP
450	GO:1900748	0.0702129	16.4577	0.0723497	1	6	positive regulation of vascular endothelial growth factor signaling pathway	MYO1C	BP
451	GO:1901621	0.0702129	16.4577	0.0723497	1	6	negative regulation of smoothened signaling pathway involved in dorsal/ventral neural tube patterning	GPR161	BP
452	GO:1901977	0.0702129	16.4577	0.0723497	1	6	negative regulation of cell cycle checkpoint	THOC5	BP
453	GO:1903551	0.0702129	16.4577	0.0723497	1	6	regulation of extracellular exosome assembly	SDCBP	BP
454	GO:1903911	0.0702129	16.4577	0.0723497	1	6	positive regulation of receptor clustering	LRP4	BP
455	GO:1904415	0.0702129	16.4577	0.0723497	1	6	regulation of xenophagy	NOD1	BP
456	GO:1904417	0.0702129	16.4577	0.0723497	1	6	positive regulation of xenophagy	NOD1	BP
457	GO:1990668	0.0702129	16.4577	0.0723497	1	6	vesicle fusion with endoplasmic reticulum-Golgi intermediate compartment (ERGIC) membrane	SEC22B	BP
458	GO:1901617	0.0722048	2.12304	2.90605	6	241	organic hydroxy compound biosynthetic process	CYP51A1;LHCGR;RAN;AKR1C3;SPTLC1;SEC14L2	BP
459	GO:0007179	0.0723386	2.3191	2.21872	5	184	transforming growth factor beta receptor signaling pathway	GLG1;PTK2;SDCBP;FERMT2;F11R	BP
460	GO:0010955	0.0732032	4.71615	0.446156	2	37	negative regulation of protein processing	CR1;GLG1	BP
461	GO:1903318	0.0732032	4.71615	0.446156	2	37	negative regulation of protein maturation	CR1;GLG1	BP
462	GO:0046394	0.0737403	1.80169	5.13683	9	426	carboxylic acid biosynthetic process	GGT3P;GPT;FADS1;AKR1C3;FADS2;ABCC5;ECD;DSE;RIMKLB	BP
463	GO:0048813	0.0741548	2.61031	1.57963	4	131	dendrite morphogenesis	LRP4;DCLK1;OBSL1;RBFOX2	BP
464	GO:0007346	0.0744154	1.64773	7.50025	12	622	regulation of mitotic cell cycle	PSMC1;SDCBP;TFDP2;CUL4A;BTN2A2;NDC80;ECD;OBSL1;ZNF385A;BRD7;CTDSP1;CNOT6L	BP
465	GO:0016053	0.0745797	1.79727	5.14889	9	427	organic acid biosynthetic process	GGT3P;GPT;FADS1;AKR1C3;FADS2;ABCC5;ECD;DSE;RIMKLB	BP
466	GO:0007586	0.0757858	2.58977	1.59169	4	132	digestion	COPA;MUC4;PRSS1;F11R	BP
467	GO:0030048	0.0757858	2.58977	1.59169	4	132	actin filament-based movement	ACTN2;MYH9;MYO1C;SCN5A	BP
468	GO:0090501	0.0757858	2.58977	1.59169	4	132	RNA phosphodiester bond hydrolysis	ERN1;ERN2;DIS3;CNOT6L	BP
469	GO:0071158	0.0767031	3.14102	0.988779	3	82	positive regulation of cell cycle arrest	TFDP2;ZNF385A;CNOT6L	BP
470	GO:0048583	0.0774406	1.25879	51.5612	61	4276	regulation of response to stimulus	ABR;ACTN2;COPA;CR1;DMBT1;ERN1;FCGR1A;FGFR2;GLG1;GZMB;HLA-A;HLA-DPB1;HMGA1;ITPR1;JAK1;KIR2DL1;LAIR1;LRP4;MUC3A;MUC4;MYH9;MYO1C;NDUFS3;PSMC1;PTK2;RGS3;SCN5A;SDCBP;TFDP2;CUL4A;THOC5;PRKRA;AKR1C3;TRIP10;HOMER3;SRGAP3;BTN2A2;NOD1;DLC1;ARL6IP5;ERN2;PTPRT;GPR161;MACF1;ZNF385A;TIAM2;BRD7;FAM49B;PRDM11;ZFYVE28;SLAMF7;ARMT1;NKD2;NEK10;PRAG1;MUC20;MUC19;TREML4;MUC21;BECN2;RASA4B	BP
471	GO:0006082	0.0777596	1.46944	13.3726	19	1109	organic acid metabolic process	BCKDHA;GGT3P;GPT;FADS1;ABCC1;MSRA;MTHFR;PSMC1;SLC34A1;AKR1C3;PAPSS1;FADS2;ABCC5;ECD;MORC2;PDXDC1;DSE;RIMKLB;ALKBH7	BP
472	GO:0007420	0.0778463	1.60014	8.36845	13	694	brain development	ABR;FGFR2;GRIN2C;NDUFS3;RAN;SCN5A;DCLK1;DLC1;RBFOX2;WHRN;SLC38A2;DSCAML1;JAKMIP1	BP
473	GO:0006401	0.0781769	1.85224	4.43745	8	368	RNA catabolic process	ERN1;PSMC1;RPL27A;SSB;ERN2;DIS3;PLEKHN1;CNOT6L	BP
474	GO:0000096	0.0801998	4.46072	0.470273	2	39	sulfur amino acid metabolic process	MSRA;MTHFR	BP
475	GO:0021575	0.0801998	4.46072	0.470273	2	39	hindbrain morphogenesis	DLC1;WHRN	BP
476	GO:0044772	0.0811893	1.66041	6.81293	11	565	mitotic cell cycle phase transition	MCM3;PSMC1;TFDP2;CUL4A;BTN2A2;NDC80;ECD;ZNF385A;BRD7;CTDSP1;CNOT6L	BP
477	GO:0002606	0.0814283	13.714	0.084408	1	7	positive regulation of dendritic cell antigen processing and presentation	NOD1	BP
478	GO:0003360	0.0814283	13.714	0.084408	1	7	brainstem development	SCN5A	BP
479	GO:0009120	0.0814283	13.714	0.084408	1	7	deoxyribonucleoside metabolic process	DTYMK	BP
480	GO:0021860	0.0814283	13.714	0.084408	1	7	pyramidal neuron development	FGFR2	BP
481	GO:0021873	0.0814283	13.714	0.084408	1	7	forebrain neuroblast division	FGFR2	BP
482	GO:0031936	0.0814283	13.714	0.084408	1	7	negative regulation of chromatin silencing	HMGA1	BP
483	GO:0032960	0.0814283	13.714	0.084408	1	7	regulation of inositol trisphosphate biosynthetic process	LHCGR	BP
484	GO:0036065	0.0814283	13.714	0.084408	1	7	fucosylation	POFUT2	BP
485	GO:0036066	0.0814283	13.714	0.084408	1	7	protein O-linked fucosylation	POFUT2	BP
486	GO:0038089	0.0814283	13.714	0.084408	1	7	positive regulation of cell migration by vascular endothelial growth factor signaling pathway	MYO1C	BP
487	GO:0044341	0.0814283	13.714	0.084408	1	7	sodium-dependent phosphate transport	SLC34A1	BP
488	GO:0045162	0.0814283	13.714	0.084408	1	7	clustering of voltage-gated sodium channels	AGRN	BP
489	GO:0046533	0.0814283	13.714	0.084408	1	7	negative regulation of photoreceptor cell differentiation	SOX8	BP
490	GO:0050882	0.0814283	13.714	0.084408	1	7	voluntary musculoskeletal movement	ITPR1	BP
491	GO:0051964	0.0814283	13.714	0.084408	1	7	negative regulation of synapse assembly	PTK2	BP
492	GO:0060449	0.0814283	13.714	0.084408	1	7	bud elongation involved in lung branching	FGFR2	BP
493	GO:0060462	0.0814283	13.714	0.084408	1	7	lung lobe development	FGFR2	BP
494	GO:0060463	0.0814283	13.714	0.084408	1	7	lung lobe morphogenesis	FGFR2	BP
495	GO:0060592	0.0814283	13.714	0.084408	1	7	mammary gland formation	FGFR2	BP
496	GO:0060687	0.0814283	13.714	0.084408	1	7	regulation of branching involved in prostate gland morphogenesis	FGFR2	BP
497	GO:0061370	0.0814283	13.714	0.084408	1	7	testosterone biosynthetic process	AKR1C3	BP
498	GO:0070305	0.0814283	13.714	0.084408	1	7	response to cGMP	HCN2	BP
499	GO:0071389	0.0814283	13.714	0.084408	1	7	cellular response to mineralocorticoid stimulus	RAN	BP
500	GO:0071428	0.0814283	13.714	0.084408	1	7	rRNA-containing ribonucleoprotein complex export from nucleus	RAN	BP
501	GO:0071971	0.0814283	13.714	0.084408	1	7	extracellular exosome assembly	SDCBP	BP
502	GO:0072197	0.0814283	13.714	0.084408	1	7	ureter morphogenesis	SOX8	BP
503	GO:0086028	0.0814283	13.714	0.084408	1	7	bundle of His cell to Purkinje myocyte signaling	SCN5A	BP
504	GO:0086043	0.0814283	13.714	0.084408	1	7	bundle of His cell action potential	SCN5A	BP
505	GO:0090232	0.0814283	13.714	0.084408	1	7	positive regulation of spindle checkpoint	NDC80	BP
506	GO:0090267	0.0814283	13.714	0.084408	1	7	positive regulation of mitotic cell cycle spindle assembly checkpoint	NDC80	BP
507	GO:0150094	0.0814283	13.714	0.084408	1	7	amyloid-beta clearance by cellular catabolic process	LRP4	BP
508	GO:1900004	0.0814283	13.714	0.084408	1	7	negative regulation of serine-type endopeptidase activity	CR1	BP
509	GO:1902572	0.0814283	13.714	0.084408	1	7	negative regulation of serine-type peptidase activity	CR1	BP
510	GO:1903608	0.0814283	13.714	0.084408	1	7	protein localization to cytoplasmic stress granule	SSB	BP
511	GO:1903795	0.0814283	13.714	0.084408	1	7	regulation of inorganic anion transmembrane transport	SLC34A1	BP
512	GO:2000794	0.0814283	13.714	0.084408	1	7	regulation of epithelial cell proliferation involved in lung morphogenesis	FGFR2	BP
513	GO:0048667	0.081755	1.70468	6.02914	10	500	cell morphogenesis involved in neuron differentiation	FGFR2;LRP4;PTK2;TBCD;DCLK1;OBSL1;MACF1;RBFOX2;EVL;DSCAML1	BP
514	GO:0009267	0.0824893	2.51072	1.63993	4	136	cellular response to starvation	FADS1;AKR1C3;GAS2L1;SLC38A2	BP
515	GO:0070727	0.0826308	1.38804	18.6903	25	1550	cellular macromolecule localization	ACTN2;GRIN2C;GZMB;LRP4;MYO1C;RAN;RPL27A;SDCBP;SSB;TFDP2;THOC5;HERC2;DCLK1;HOMER3;TOM1;NDC80;SLU7;FERMT2;OBSL1;MACF1;ZNF385A;F11R;DPP10;NKD2;AGRN	BP
516	GO:0042475	0.0833868	3.02559	1.02495	3	85	odontogenesis of dentin-containing tooth	LRP4;SCN5A;SLC34A1	BP
517	GO:0031952	0.0837731	4.34309	0.482331	2	40	regulation of protein autophosphorylation	ACE;NEK10	BP
518	GO:0007155	0.0854225	1.41158	16.134	22	1338	cell adhesion	ACTN2;HLA-DPB1;MUC4;MYH9;PTK2;TBCD;TNXB;BTN2A2;DLC1;FERMT2;PTPRT;NID2;SSPO;MACF1;F11R;FAM49B;AGGF1;TENM3;PCDHGC5;DSCAML1;PCDHB16;SLAMF7	BP
519	GO:0044773	0.0856686	2.98897	1.03701	3	86	mitotic DNA damage checkpoint	TFDP2;ZNF385A;CNOT6L	BP
520	GO:0061097	0.0856686	2.98897	1.03701	3	86	regulation of protein tyrosine kinase activity	ACE;FCGR1A;ZFYVE28	BP
521	GO:0007010	0.0865233	1.44679	13.5656	19	1125	cytoskeleton organization	ABR;ACTN2;MYH9;MYO1C;PTK2;RAN;SDCBP;TBCD;TNXB;TRIP10;DLC1;NDC80;OBSL1;F11R;EVL;SPAG16;FOPNL;TUBB8;AGRN	BP
522	GO:0006911	0.0873941	4.23149	0.49439	2	41	phagocytosis, engulfment	FCGR1A;MYH9	BP
523	GO:0007080	0.0873941	4.23149	0.49439	2	41	mitotic metaphase plate congression	NDC80;CDCA8	BP
524	GO:0051653	0.0873941	4.23149	0.49439	2	41	spindle localization	MYH9;NDC80	BP
525	GO:0098659	0.0873941	4.23149	0.49439	2	41	inorganic cation import across plasma membrane	HCN2;SLC34A1	BP
526	GO:0098760	0.0873941	4.23149	0.49439	2	41	response to interleukin-7	JAK1;STIP1	BP
527	GO:0098761	0.0873941	4.23149	0.49439	2	41	cellular response to interleukin-7	JAK1;STIP1	BP
528	GO:0099587	0.0873941	4.23149	0.49439	2	41	inorganic ion import across plasma membrane	HCN2;SLC34A1	BP
529	GO:0050794	0.087444	1.22123	122.705	133	10176	regulation of cellular process	ABR;ACTN2;ADCY2;PARP4;MYRF;CLCN6;COPA;CR1;CYP51A1;ACE;DMBT1;ERN1;FCGR1A;FGFR2;GLG1;GRIN2C;GZMB;HLA-A;HLA-DPB1;HMGA1;ITPR1;JAK1;KIR2DL1;LCN1;LHCGR;FADS1;LRP4;MTHFR;MUC3A;MUC4;MYH9;MYO1C;NDUFS3;PLD1;PSMC1;PTK2;RAN;RGS3;BRD2;SCN5A;SDCBP;TBCD;GCFC2;TCP10;TFDP2;EIPR1;TTF1;NSMAF;CUL4A;GAS7;THOC5;PRKRA;AKR1C3;PER3;DCLK1;TRIP10;HOMER3;SEC22B;PDE4DIP;SRGAP3;BTN2A2;NOD1;DLC1;NDC80;ARL6IP5;SPTLC1;ERN2;GAS2L…	BP
530	GO:0007154	0.0883451	1.22245	73.1214	83	6064	cell communication	ABR;ACTN2;ADCY2;HCN2;CLCN6;COPA;CR1;DMBT1;ERN1;FCGR1A;FGFR2;GLG1;GRIN2C;GZMB;HLA-A;HLA-DPB1;ITPR1;JAK1;KIR2DL1;LHCGR;FADS1;LRP4;MUC3A;MUC4;MYH9;MYO1C;NDUFS3;PLD1;PSMC1;PTK2;RAN;RGS3;SCN5A;SDCBP;SYN2;TFDP2;NSMAF;CUL4A;PRKRA;AKR1C3;DCLK1;TRIP10;HOMER3;SRGAP3;BTN2A2;NOD1;DLC1;ARL6IP5;ERN2;GAS2L1;FERMT2;PTPRT;GPR161;MACF1;RBFOX2;ZNF385A;TIAM2;BRD7;SOX8;F11R;EVL;SLC38A2;KIF16B;TENM3;PRDM11;PCDHB16;ZFY…	BP
531	GO:0051056	0.088781	1.8847	3.81042	7	316	regulation of small GTPase mediated signal transduction	ABR;TRIP10;SRGAP3;DLC1;TIAM2;PRAG1;RASA4B	BP
532	GO:0022610	0.089084	1.40351	16.2184	22	1345	biological adhesion	ACTN2;HLA-DPB1;MUC4;MYH9;PTK2;TBCD;TNXB;BTN2A2;DLC1;FERMT2;PTPRT;NID2;SSPO;MACF1;F11R;FAM49B;AGGF1;TENM3;PCDHGC5;DSCAML1;PCDHB16;SLAMF7	BP
533	GO:1903827	0.0894135	1.67305	6.13767	10	509	regulation of cellular protein localization	ACTN2;GZMB;LRP4;MYO1C;RAN;TFDP2;DCLK1;NDC80;DPP10;NKD2	BP
534	GO:0032456	0.0910613	4.12547	0.506448	2	42	endocytic recycling	ACTN2;EIPR1	BP
535	GO:0051181	0.0910613	4.12547	0.506448	2	42	cofactor transport	ABCC1;TCN2	BP
536	GO:0007049	0.0917489	1.35397	20.692	27	1716	cell cycle	ERN1;FGFR2;MCM3;MYH9;PSMC1;RAN;SDCBP;TBCD;TFDP2;CUL4A;GAS7;THOC5;BTN2A2;NDC80;ERN2;GAS2L1;ECD;OBSL1;ZNF385A;BRD7;CDCA8;PRDM11;CTDSP1;PARD3B;NEK10;CNOT6L;TUBB8	BP
537	GO:0002765	0.092509	11.7542	0.0964663	1	8	immune response-inhibiting signal transduction	KIR2DL1	BP
538	GO:0006268	0.092509	11.7542	0.0964663	1	8	DNA unwinding involved in DNA replication	HMGA1	BP
539	GO:0007172	0.092509	11.7542	0.0964663	1	8	signal complex assembly	PTK2	BP
540	GO:0008298	0.092509	11.7542	0.0964663	1	8	intracellular mRNA localization	ZNF385A	BP
541	GO:0008300	0.092509	11.7542	0.0964663	1	8	isoprenoid catabolic process	AKR1C3	BP
542	GO:0009265	0.092509	11.7542	0.0964663	1	8	2'-deoxyribonucleotide biosynthetic process	DTYMK	BP
543	GO:0010603	0.092509	11.7542	0.0964663	1	8	regulation of cytoplasmic mRNA processing body assembly	CNOT6L	BP
544	GO:0010958	0.092509	11.7542	0.0964663	1	8	regulation of amino acid import across plasma membrane	ARL6IP5	BP
545	GO:0010966	0.092509	11.7542	0.0964663	1	8	regulation of phosphate transport	SLC34A1	BP
546	GO:0021859	0.092509	11.7542	0.0964663	1	8	pyramidal neuron differentiation	FGFR2	BP
547	GO:0021932	0.092509	11.7542	0.0964663	1	8	hindbrain radial glia guided cell migration	RBFOX2	BP
548	GO:0030422	0.092509	11.7542	0.0964663	1	8	production of siRNA involved in RNA interference	PRKRA	BP
549	GO:0030853	0.092509	11.7542	0.0964663	1	8	negative regulation of granulocyte differentiation	CUL4A	BP
550	GO:0030916	0.092509	11.7542	0.0964663	1	8	otic vesicle formation	FGFR2	BP
551	GO:0032959	0.092509	11.7542	0.0964663	1	8	inositol trisphosphate biosynthetic process	LHCGR	BP
552	GO:0035435	0.092509	11.7542	0.0964663	1	8	phosphate ion transmembrane transport	SLC34A1	BP
553	GO:0036289	0.092509	11.7542	0.0964663	1	8	peptidyl-serine autophosphorylation	ERN1	BP
554	GO:0038114	0.092509	11.7542	0.0964663	1	8	interleukin-21-mediated signaling pathway	JAK1	BP
555	GO:0042045	0.092509	11.7542	0.0964663	1	8	epithelial fluid transport	ITPR1	BP
556	GO:0042780	0.092509	11.7542	0.0964663	1	8	tRNA 3'-end processing	SSB	BP
557	GO:0043313	0.092509	11.7542	0.0964663	1	8	regulation of neutrophil degranulation	ABR	BP
558	GO:0046385	0.092509	11.7542	0.0964663	1	8	deoxyribose phosphate biosynthetic process	DTYMK	BP
559	GO:0046784	0.092509	11.7542	0.0964663	1	8	viral mRNA export from host cell nucleus	THOC5	BP
560	GO:0051014	0.092509	11.7542	0.0964663	1	8	actin filament severing	MYH9	BP
561	GO:0060215	0.092509	11.7542	0.0964663	1	8	primitive hemopoiesis	THOC5	BP
562	GO:0060372	0.092509	11.7542	0.0964663	1	8	regulation of atrial cardiac muscle cell membrane repolarization	SCN5A	BP
563	GO:0060484	0.092509	11.7542	0.0964663	1	8	lung-associated mesenchyme development	FGFR2	BP
564	GO:0061626	0.092509	11.7542	0.0964663	1	8	pharyngeal arch artery morphogenesis	ADGRF5	BP
565	GO:0071476	0.092509	11.7542	0.0964663	1	8	cellular hypotonic response	SLC12A6	BP
566	GO:0071864	0.092509	11.7542	0.0964663	1	8	positive regulation of cell proliferation in bone marrow	FGFR2	BP
567	GO:0072033	0.092509	11.7542	0.0964663	1	8	renal vesicle formation	SOX8	BP
568	GO:0072282	0.092509	11.7542	0.0964663	1	8	metanephric nephron tubule morphogenesis	SOX8	BP
569	GO:0075713	0.092509	11.7542	0.0964663	1	8	establishment of integrated proviral latency	HMGA1	BP
570	GO:0097105	0.092509	11.7542	0.0964663	1	8	presynaptic membrane assembly	LRP4	BP
571	GO:0098756	0.092509	11.7542	0.0964663	1	8	response to interleukin-21	JAK1	BP
572	GO:0098757	0.092509	11.7542	0.0964663	1	8	cellular response to interleukin-21	JAK1	BP
573	GO:0098787	0.092509	11.7542	0.0964663	1	8	mRNA cleavage involved in mRNA processing	ERN1	BP
574	GO:0098976	0.092509	11.7542	0.0964663	1	8	excitatory chemical synaptic transmission	GRIN2C	BP
575	GO:0099515	0.092509	11.7542	0.0964663	1	8	actin filament-based transport	MYO1C	BP
576	GO:1901620	0.092509	11.7542	0.0964663	1	8	regulation of smoothened signaling pathway involved in dorsal/ventral neural tube patterning	GPR161	BP
577	GO:1903961	0.092509	11.7542	0.0964663	1	8	positive regulation of anion transmembrane transport	SLC34A1	BP
578	GO:0009953	0.0926713	2.88421	1.07319	3	89	dorsal/ventral pattern formation	LRP4;GPR161;DSCAML1	BP
579	GO:0032870	0.0929194	1.58055	7.80171	12	647	cellular response to hormone stimulus	ACTN2;ADCY2;LHCGR;MYO1C;PTK2;RAN;SLC34A1;AKR1C3;GAS2L1;RBFOX2;ADCY4;AGRN	BP
580	GO:0022402	0.0930606	1.40607	15.4346	21	1280	cell cycle process	ERN1;MCM3;MYH9;PSMC1;RAN;TFDP2;CUL4A;GAS7;BTN2A2;NDC80;ERN2;GAS2L1;ECD;OBSL1;ZNF385A;BRD7;CDCA8;CTDSP1;NEK10;CNOT6L;TUBB8	BP
581	GO:0035556	0.094537	1.28811	31.6409	39	2624	intracellular signal transduction	ABR;ACTN2;ADCY2;ERN1;FGFR2;GRIN2C;ITPR1;JAK1;LHCGR;NDUFS3;PLD1;PSMC1;PTK2;RGS3;SDCBP;TFDP2;CUL4A;PRKRA;AKR1C3;DCLK1;TRIP10;HOMER3;SRGAP3;BTN2A2;NOD1;DLC1;ARL6IP5;ERN2;PTPRT;GPR161;ZNF385A;TIAM2;BRD7;PRDM11;NEK10;PRAG1;ADCY4;CNOT6L;RASA4B	BP
582	GO:1901028	0.0947729	4.02462	0.518506	2	43	regulation of mitochondrial outer membrane permeabilization involved in apoptotic signaling pathway	GZMB;TFDP2	BP
583	GO:0019933	0.0948954	2.38333	1.72433	4	143	cAMP-mediated signaling	ADCY2;LHCGR;GPR161;ADCY4	BP
584	GO:0044774	0.0950568	2.8509	1.08525	3	90	mitotic DNA integrity checkpoint	TFDP2;ZNF385A;CNOT6L	BP
585	GO:0045665	0.0965054	2.1159	2.42371	5	201	negative regulation of neuron differentiation	LRP4;PTK2;SOX8;CTDSP1;PRAG1	BP
586	GO:0035148	0.096736	2.36617	1.73639	4	144	tube formation	FGFR2;MTHFR;DLC1;SOX8	BP
587	GO:0043065	0.0969322	1.56774	7.862	12	652	positive regulation of apoptotic process	ABR;GZMB;TFDP2;NSMAF;PRKRA;AKR1C3;NOD1;DLC1;ARL6IP5;TIAM2;PRDM11;PLEKHN1	BP
588	GO:0043062	0.0973631	1.75746	4.66656	8	387	extracellular structure organization	COL9A3;PRSS1;PTK2;SDCBP;TNXB;NID2;F11R;AGRN	BP
589	GO:0009987	0.0983877	1.39225	190.509	197	15799	cellular process	ABR;ACTN2;ADCY2;PARP4;BCKDHA;HCN2;MYRF;TMEM258;CLCN6;COL9A3;COPA;CR1;CYP2D7;CYP51A1;ACE;DMBT1;DTYMK;ERN1;FCGR1A;FGFR2;GGT3P;GLG1;GPT;GRIN2C;GZMB;HLA-A;HLA-DPB1;HMGA1;ITPR1;JAK1;KIR2DL1;LAIR1;LCN1;LHCGR;FADS1;LRP4;MCM3;ABCC1;MSRA;MTHFR;MUC3A;MUC4;MYH9;MYO1C;NDUFA5;NDUFS3;PLD1;PRSS1;PSMC1;PTK2;RAN;RGS3;BRD2;RPL27A;SCN5A;SDCBP;SLC34A1;SNRPB2;SSB;SYN2;TBCD;GCFC2;TCN2;TCP10;TFDP2;TNXB;EIPR1;TTF1;NSMAF…	BP
590	GO:0035196	0.0985273	3.92857	0.530564	2	44	production of miRNAs involved in gene silencing by miRNA	PRKRA;ZC3H7B	BP
591	GO:0051205	0.0985273	3.92857	0.530564	2	44	protein insertion into membrane	GZMB;TFDP2	BP
592	GO:0061014	0.0985273	3.92857	0.530564	2	44	positive regulation of mRNA catabolic process	PLEKHN1;CNOT6L	BP
593	GO:0017144	0.098767	1.5072	9.55016	14	792	drug metabolic process	CYP2D7;GGT3P;FADS1;ABCC1;MTHFR;NDUFA5;NDUFS3;PRSS1;SLC34A1;TCN2;AKR1C3;FADS2;ECD;DSE	BP
594	GO:0000278	0.100098	1.46222	11.2624	16	934	mitotic cell cycle	MCM3;PSMC1;RAN;SDCBP;TBCD;TFDP2;CUL4A;BTN2A2;NDC80;ECD;OBSL1;ZNF385A;BRD7;CDCA8;CTDSP1;CNOT6L	BP
595	GO:0033043	0.100223	1.41535	13.8429	19	1148	regulation of organelle organization	ACTN2;GZMB;HMGA1;MTHFR;MYO1C;PTK2;SDCBP;TBCD;TFDP2;SEC22B;PDE4DIP;DLC1;NDC80;MORC2;OBSL1;BRD7;F11R;EVL;CNOT6L	BP
596	GO:0016331	0.100467	2.33258	1.76051	4	146	morphogenesis of embryonic epithelium	FGFR2;MTHFR;DLC1;SOX8	BP
597	GO:0007417	0.100791	1.46054	11.2745	16	935	central nervous system development	ABR;MYRF;FGFR2;GRIN2C;NDUFS3;PTK2;RAN;SCN5A;DCLK1;DLC1;RBFOX2;WHRN;SOX8;SLC38A2;DSCAML1;JAKMIP1	BP
598	GO:0001974	0.102323	3.83699	0.542623	2	45	blood vessel remodeling	ABR;ACE	BP
599	GO:0046580	0.102323	3.83699	0.542623	2	45	negative regulation of Ras protein signal transduction	DLC1;RASA4B	BP
600	GO:1901068	0.102323	3.83699	0.542623	2	45	guanosine-containing compound metabolic process	RAN;MFN1	BP
601	GO:0007051	0.102358	2.31614	1.77257	4	147	spindle organization	MYH9;RAN;NDC80;TUBB8	BP
602	GO:0007093	0.102358	2.31614	1.77257	4	147	mitotic cell cycle checkpoint	TFDP2;NDC80;ZNF385A;CNOT6L	BP
603	GO:0009896	0.102821	1.73407	4.72685	8	392	positive regulation of catabolic process	PSMC1;PTK2;SEC22B;NOD1;SPTLC1;PLEKHN1;NKD2;CNOT6L	BP
604	GO:0002016	0.103457	10.2843	0.108525	1	9	regulation of blood volume by renin-angiotensin	ACE	BP
605	GO:0002138	0.103457	10.2843	0.108525	1	9	retinoic acid biosynthetic process	AKR1C3	BP
606	GO:0002327	0.103457	10.2843	0.108525	1	9	immature B cell differentiation	IRF2BP2	BP
607	GO:0002480	0.103457	10.2843	0.108525	1	9	antigen processing and presentation of exogenous peptide antigen via MHC class I, TAP-independent	HLA-A	BP
608	GO:0002579	0.103457	10.2843	0.108525	1	9	positive regulation of antigen processing and presentation	NOD1	BP
609	GO:0002692	0.103457	10.2843	0.108525	1	9	negative regulation of cellular extravasation	ABR	BP
610	GO:0019043	0.103457	10.2843	0.108525	1	9	establishment of viral latency	HMGA1	BP
611	GO:0021694	0.103457	10.2843	0.108525	1	9	cerebellar Purkinje cell layer formation	WHRN	BP
612	GO:0030638	0.103457	10.2843	0.108525	1	9	polyketide metabolic process	AKR1C3	BP
613	GO:0035999	0.103457	10.2843	0.108525	1	9	tetrahydrofolate interconversion	MTHFR	BP
614	GO:0038113	0.103457	10.2843	0.108525	1	9	interleukin-9-mediated signaling pathway	JAK1	BP
615	GO:0042473	0.103457	10.2843	0.108525	1	9	outer ear morphogenesis	PRKRA	BP
616	GO:0043129	0.103457	10.2843	0.108525	1	9	surfactant homeostasis	ADGRF5	BP
617	GO:0044417	0.103457	10.2843	0.108525	1	9	translocation of molecules into host	THOC5	BP
618	GO:0044597	0.103457	10.2843	0.108525	1	9	daunorubicin metabolic process	AKR1C3	BP
619	GO:0044598	0.103457	10.2843	0.108525	1	9	doxorubicin metabolic process	AKR1C3	BP
620	GO:0045916	0.103457	10.2843	0.108525	1	9	negative regulation of complement activation	CR1	BP
621	GO:0046532	0.103457	10.2843	0.108525	1	9	regulation of photoreceptor cell differentiation	SOX8	BP
622	GO:0048251	0.103457	10.2843	0.108525	1	9	elastic fiber assembly	TNXB	BP
623	GO:0051836	0.103457	10.2843	0.108525	1	9	translocation of molecules into other organism involved in symbiotic interaction	THOC5	BP
624	GO:0060373	0.103457	10.2843	0.108525	1	9	regulation of ventricular cardiac muscle cell membrane depolarization	SCN5A	BP
625	GO:0060502	0.103457	10.2843	0.108525	1	9	epithelial cell proliferation involved in lung morphogenesis	FGFR2	BP
626	GO:0060736	0.103457	10.2843	0.108525	1	9	prostate gland growth	FGFR2	BP
627	GO:0060742	0.103457	10.2843	0.108525	1	9	epithelial cell differentiation involved in prostate gland development	FGFR2	BP
628	GO:0071225	0.103457	10.2843	0.108525	1	9	cellular response to muramyl dipeptide	NOD1	BP
629	GO:0071355	0.103457	10.2843	0.108525	1	9	cellular response to interleukin-9	JAK1	BP
630	GO:0071374	0.103457	10.2843	0.108525	1	9	cellular response to parathyroid hormone stimulus	SLC34A1	BP
631	GO:0086015	0.103457	10.2843	0.108525	1	9	SA node cell action potential	SCN5A	BP
632	GO:0086018	0.103457	10.2843	0.108525	1	9	SA node cell to atrial cardiac muscle cell signaling	SCN5A	BP
633	GO:0097104	0.103457	10.2843	0.108525	1	9	postsynaptic membrane assembly	LRP4	BP
634	GO:0098792	0.103457	10.2843	0.108525	1	9	xenophagy	NOD1	BP
635	GO:1900003	0.103457	10.2843	0.108525	1	9	regulation of serine-type endopeptidase activity	CR1	BP
636	GO:1901978	0.103457	10.2843	0.108525	1	9	positive regulation of cell cycle checkpoint	NDC80	BP
637	GO:1902571	0.103457	10.2843	0.108525	1	9	regulation of serine-type peptidase activity	CR1	BP
638	GO:2000169	0.103457	10.2843	0.108525	1	9	regulation of peptidyl-cysteine S-nitrosylation	ACE	BP
639	GO:2000258	0.103457	10.2843	0.108525	1	9	negative regulation of protein activation cascade	CR1	BP
640	GO:0043068	0.103569	1.54766	7.95847	12	660	positive regulation of programmed cell death	ABR;GZMB;TFDP2;NSMAF;PRKRA;AKR1C3;NOD1;DLC1;ARL6IP5;TIAM2;PRDM11;PLEKHN1	BP
641	GO:0009057	0.103863	1.39532	14.7835	20	1226	macromolecule catabolic process	CYP51A1;ERN1;GRIN2C;PSMC1;PTK2;RPL27A;SDCBP;SSB;CUL4A;SEC22B;ERN2;DIS3;KIF16B;PLEKHN1;NKD2;CNOT6L;AGRN;USP17L8;USP17L7;BECN2	BP
642	GO:0001676	0.104846	2.72497	1.13348	3	94	long-chain fatty acid metabolic process	FADS1;AKR1C3;FADS2	BP
643	GO:0007229	0.104846	2.72497	1.13348	3	94	integrin-mediated signaling pathway	MYH9;PTK2;FERMT2	BP
644	GO:0022600	0.104846	2.72497	1.13348	3	94	digestive system process	COPA;MUC4;F11R	BP
645	GO:0000226	0.105589	1.66259	5.54681	9	460	microtubule cytoskeleton organization	MYH9;PTK2;RAN;TBCD;NDC80;OBSL1;SPAG16;FOPNL;TUBB8	BP
646	GO:1901566	0.106148	1.32271	21.934	28	1819	organonitrogen compound biosynthetic process	ADCY2;TMEM258;DTYMK;GGT3P;GPT;MUC3A;MUC4;RPL27A;NSMAF;PAPSS1;HACD1;ABCC5;NOD1;SPTLC1;ECD;POFUT2;ZNF385A;TRUB2;DSE;RIMKLB;PLEKHN1;JAKMIP1;ADCY4;MUC20;CNOT6L;MUC19;AGRN;MUC21	BP
647	GO:0061912	0.106159	3.74958	0.554681	2	46	selective autophagy	NOD1;SPTLC1	BP
648	GO:0071354	0.106159	3.74958	0.554681	2	46	cellular response to interleukin-6	JAK1;PTPRT	BP
649	GO:0000902	0.107733	1.46283	10.5389	15	874	cell morphogenesis	FGFR2;LRP4;MYH9;PTK2;TBCD;DCLK1;DLC1;FERMT2;OBSL1;MACF1;RBFOX2;ZNF385A;EVL;DSCAML1;PRAG1	BP
650	GO:0030902	0.108127	2.26816	1.80874	4	150	hindbrain development	SCN5A;DLC1;RBFOX2;WHRN	BP
651	GO:0071495	0.108397	1.37544	15.7481	21	1306	cellular response to endogenous stimulus	ACTN2;ADCY2;HCN2;FGFR2;GLG1;LHCGR;LRP4;MYO1C;PTK2;RAN;SDCBP;SLC34A1;AKR1C3;NOD1;GAS2L1;FERMT2;RBFOX2;F11R;KIF16B;ADCY4;AGRN	BP
652	GO:0033036	0.109132	1.26514	32.9794	40	2735	macromolecule localization	ACTN2;CYP51A1;ACE;DMBT1;GRIN2C;GZMB;ITPR1;LCN1;LRP4;ABCC1;MYH9;MYO1C;RAN;RPL27A;SDCBP;SLCO1A2;SSB;TFDP2;THOC5;HERC2;DCLK1;HOMER3;SEC22B;TOM1;BTN2A2;NDC80;SLU7;FERMT2;OBSL1;MACF1;WHRN;ZNF385A;F11R;RBFOX1;COG6;DPP10;ALKBH7;NKD2;JAKMIP1;AGRN	BP
653	GO:0009066	0.110032	3.66604	0.566739	2	47	aspartate family amino acid metabolic process	MSRA;MTHFR	BP
654	GO:0045815	0.110032	3.66604	0.566739	2	47	positive regulation of gene expression, epigenetic	HMGA1;MYO1C	BP
655	GO:0030198	0.110316	1.77911	4.02747	7	334	extracellular matrix organization	COL9A3;PRSS1;PTK2;TNXB;NID2;F11R;AGRN	BP
656	GO:0046777	0.110766	2.02196	2.53224	5	210	protein autophosphorylation	ACE;ERN1;FGFR2;PTK2;NEK10	BP
657	GO:0060322	0.111074	1.49914	8.89901	13	738	head development	ABR;FGFR2;GRIN2C;NDUFS3;RAN;SCN5A;DCLK1;DLC1;RBFOX2;WHRN;SLC38A2;DSCAML1;JAKMIP1	BP
658	GO:0016236	0.111889	1.87229	3.27985	6	272	macroautophagy	ERN1;SEC22B;NOD1;SPTLC1;ATG2A;MFN1	BP
659	GO:0001909	0.112437	2.63755	1.16965	3	97	leukocyte mediated cytotoxicity	GZMB;FAM49B;SLAMF7	BP
660	GO:0002704	0.113943	3.58614	0.578798	2	48	negative regulation of leukocyte mediated immunity	ABR;CR1	BP
661	GO:0031050	0.113943	3.58614	0.578798	2	48	dsRNA processing	PRKRA;ZC3H7B	BP
662	GO:0070918	0.113943	3.58614	0.578798	2	48	production of small RNA involved in gene silencing by RNA	PRKRA;ZC3H7B	BP
663	GO:1903727	0.113943	3.58614	0.578798	2	48	positive regulation of phospholipid metabolic process	PTK2;ADGRF5	BP
664	GO:0001768	0.114273	9.14109	0.120583	1	10	establishment of T cell polarity	MYH9	BP
665	GO:0001778	0.114273	9.14109	0.120583	1	10	plasma membrane repair	MYH9	BP
666	GO:0002713	0.114273	9.14109	0.120583	1	10	negative regulation of B cell mediated immunity	CR1	BP
667	GO:0002887	0.114273	9.14109	0.120583	1	10	negative regulation of myeloid leukocyte mediated immunity	ABR	BP
668	GO:0002890	0.114273	9.14109	0.120583	1	10	negative regulation of immunoglobulin mediated immune response	CR1	BP
669	GO:0003149	0.114273	9.14109	0.120583	1	10	membranous septum morphogenesis	FGFR2	BP
670	GO:0006930	0.114273	9.14109	0.120583	1	10	substrate-dependent cell migration, cell extension	SDCBP	BP
671	GO:0006971	0.114273	9.14109	0.120583	1	10	hypotonic response	SLC12A6	BP
672	GO:0009263	0.114273	9.14109	0.120583	1	10	deoxyribonucleotide biosynthetic process	DTYMK	BP
673	GO:0014877	0.114273	9.14109	0.120583	1	10	response to muscle inactivity involved in regulation of muscle adaptation	SCN5A	BP
674	GO:0014894	0.114273	9.14109	0.120583	1	10	response to denervation involved in regulation of muscle adaptation	SCN5A	BP
675	GO:0016102	0.114273	9.14109	0.120583	1	10	diterpenoid biosynthetic process	AKR1C3	BP
676	GO:0033690	0.114273	9.14109	0.120583	1	10	positive regulation of osteoblast proliferation	SOX8	BP
677	GO:0046512	0.114273	9.14109	0.120583	1	10	sphingosine biosynthetic process	SPTLC1	BP
678	GO:0048484	0.114273	9.14109	0.120583	1	10	enteric nervous system development	SOX8	BP
679	GO:0048755	0.114273	9.14109	0.120583	1	10	branching morphogenesis of a nerve	FGFR2	BP
680	GO:0051315	0.114273	9.14109	0.120583	1	10	attachment of mitotic spindle microtubules to kinetochore	NDC80	BP
681	GO:0051593	0.114273	9.14109	0.120583	1	10	response to folic acid	MTHFR	BP
682	GO:0051956	0.114273	9.14109	0.120583	1	10	negative regulation of amino acid transport	ARL6IP5	BP
683	GO:0060371	0.114273	9.14109	0.120583	1	10	regulation of atrial cardiac muscle cell membrane depolarization	SCN5A	BP
684	GO:0060525	0.114273	9.14109	0.120583	1	10	prostate glandular acinus development	FGFR2	BP
685	GO:0071104	0.114273	9.14109	0.120583	1	10	response to interleukin-9	JAK1	BP
686	GO:0071600	0.114273	9.14109	0.120583	1	10	otic vesicle morphogenesis	FGFR2	BP
687	GO:0071838	0.114273	9.14109	0.120583	1	10	cell proliferation in bone marrow	ACE	BP
688	GO:0071863	0.114273	9.14109	0.120583	1	10	regulation of cell proliferation in bone marrow	FGFR2	BP
689	GO:0075522	0.114273	9.14109	0.120583	1	10	IRES-dependent viral translational initiation	SSB	BP
690	GO:0086070	0.114273	9.14109	0.120583	1	10	SA node cell to atrial cardiac muscle cell communication	SCN5A	BP
691	GO:0090154	0.114273	9.14109	0.120583	1	10	positive regulation of sphingolipid biosynthetic process	NSMAF	BP
692	GO:0090309	0.114273	9.14109	0.120583	1	10	positive regulation of methylation-dependent chromatin silencing	MORC2	BP
693	GO:0090557	0.114273	9.14109	0.120583	1	10	establishment of endothelial intestinal barrier	F11R	BP
694	GO:0097090	0.114273	9.14109	0.120583	1	10	presynaptic membrane organization	LRP4	BP
695	GO:1901748	0.114273	9.14109	0.120583	1	10	leukotriene D4 metabolic process	GGT3P	BP
696	GO:1901750	0.114273	9.14109	0.120583	1	10	leukotriene D4 biosynthetic process	GGT3P	BP
697	GO:1902033	0.114273	9.14109	0.120583	1	10	regulation of hematopoietic stem cell proliferation	ACE	BP
698	GO:1903789	0.114273	9.14109	0.120583	1	10	regulation of amino acid transmembrane transport	ARL6IP5	BP
699	GO:2000271	0.114273	9.14109	0.120583	1	10	positive regulation of fibroblast apoptotic process	PRDM11	BP
700	GO:2000304	0.114273	9.14109	0.120583	1	10	positive regulation of ceramide biosynthetic process	NSMAF	BP
701	GO:2000767	0.114273	9.14109	0.120583	1	10	positive regulation of cytoplasmic translation	JAKMIP1	BP
702	GO:0033559	0.115013	2.60964	1.18171	3	98	unsaturated fatty acid metabolic process	FADS1;AKR1C3;FADS2	BP
703	GO:0006402	0.115449	1.75721	4.0757	7	338	mRNA catabolic process	ERN1;PSMC1;RPL27A;SSB;DIS3;PLEKHN1;CNOT6L	BP
704	GO:0071363	0.115824	1.51368	8.12728	12	674	cellular response to growth factor stimulus	DTYMK;ERN1;FGFR2;GLG1;LRP4;MYO1C;PTK2;SDCBP;FERMT2;RBFOX2;F11R;KIF16B	BP
705	GO:0006066	0.116752	1.75182	4.08776	7	339	alcohol metabolic process	CYP51A1;LHCGR;RAN;SLC34A1;AKR1C3;SPTLC1;SEC14L2	BP
706	GO:0006914	0.117343	1.62196	5.67945	9	471	autophagy	ERN1;ITPR1;PTK2;SEC22B;NOD1;SPTLC1;ATG2A;MFN1;BECN2	BP
707	GO:0061919	0.117343	1.62196	5.67945	9	471	process utilizing autophagic mechanism	ERN1;ITPR1;PTK2;SEC22B;NOD1;SPTLC1;ATG2A;MFN1;BECN2	BP
708	GO:1903047	0.117652	1.46003	9.83956	14	816	mitotic cell cycle process	MCM3;PSMC1;RAN;TFDP2;CUL4A;BTN2A2;NDC80;ECD;OBSL1;ZNF385A;BRD7;CDCA8;CTDSP1;CNOT6L	BP
709	GO:1990778	0.117688	1.84413	3.32809	6	276	protein localization to cell periphery	ACTN2;GRIN2C;MACF1;F11R;DPP10;NKD2	BP
710	GO:0035272	0.117889	3.50964	0.590856	2	49	exocrine system development	FGFR2;IGSF3	BP
711	GO:0043113	0.117889	3.50964	0.590856	2	49	receptor clustering	LRP4;AGRN	BP
712	GO:0034613	0.118346	1.3313	18.6059	24	1543	cellular protein localization	ACTN2;GRIN2C;GZMB;LRP4;MYO1C;RAN;RPL27A;SDCBP;SSB;TFDP2;THOC5;HERC2;DCLK1;HOMER3;TOM1;NDC80;SLU7;FERMT2;OBSL1;MACF1;F11R;DPP10;NKD2;AGRN	BP
713	GO:0032989	0.119092	1.41975	11.576	16	960	cellular component morphogenesis	ACTN2;FGFR2;LRP4;MYH9;PTK2;TBCD;DCLK1;DLC1;FERMT2;OBSL1;MACF1;RBFOX2;ZNF385A;EVL;DSCAML1;PRAG1	BP
714	GO:0046578	0.119107	1.97326	2.59253	5	215	regulation of Ras protein signal transduction	ABR;DLC1;TIAM2;PRAG1;RASA4B	BP
715	GO:0097193	0.119161	1.83722	3.34014	6	277	intrinsic apoptotic signaling pathway	ITPR1;NDUFS3;CUL4A;PRKRA;ARL6IP5;ZNF385A	BP
716	GO:0031331	0.119381	1.74113	4.11187	7	341	positive regulation of cellular catabolic process	PSMC1;PTK2;NOD1;SPTLC1;PLEKHN1;NKD2;CNOT6L	BP
717	GO:0032970	0.119381	1.74113	4.11187	7	341	regulation of actin filament-based process	ACTN2;MYH9;MYO1C;SCN5A;DLC1;F11R;EVL	BP
718	GO:0051649	0.119545	1.29701	23.1398	29	1919	establishment of localization in cell	ACTN2;COPA;GRIN2C;GZMB;HMGA1;ITPR1;MYH9;MYO1C;PLD1;PTK2;RAN;RPL27A;SDCBP;SSB;SYN2;TFDP2;EIPR1;THOC5;HERC2;DCLK1;HOMER3;SEC22B;TOM1;NDC80;SLU7;CDCA8;KIF16B;COG6;BECN2	BP
719	GO:0007165	0.120478	1.19596	67.5384	76	5601	signal transduction	ABR;ACTN2;ADCY2;CLCN6;COPA;CR1;DMBT1;ERN1;FCGR1A;FGFR2;GLG1;GRIN2C;GZMB;HLA-A;HLA-DPB1;ITPR1;JAK1;KIR2DL1;LHCGR;LRP4;MUC3A;MUC4;MYH9;MYO1C;NDUFS3;PLD1;PSMC1;PTK2;RAN;RGS3;SDCBP;TFDP2;NSMAF;CUL4A;PRKRA;AKR1C3;DCLK1;TRIP10;HOMER3;SRGAP3;BTN2A2;NOD1;DLC1;ARL6IP5;ERN2;FERMT2;PTPRT;GPR161;MACF1;RBFOX2;ZNF385A;TIAM2;BRD7;SOX8;F11R;EVL;KIF16B;TENM3;PRDM11;ZFYVE28;OR11H1;NKD2;NEK10;PRAG1;ADCY4;MUC20;ADGR…	BP
720	GO:0080090	0.121222	1.19395	69.5039	78	5764	regulation of primary metabolic process	ACTN2;ADCY2;PARP4;MYRF;CR1;CYP51A1;ACE;ERN1;FCGR1A;FGFR2;GLG1;GRIN2C;HMGA1;LCN1;LHCGR;FADS1;LRP4;MTHFR;MYH9;PSMC1;PTK2;RAN;RGS3;BRD2;SDCBP;GCFC2;TCP10;TFDP2;TTF1;NSMAF;CUL4A;GAS7;THOC5;AKR1C3;PER3;SEC22B;BTN2A2;NOD1;DLC1;ARL6IP5;ERN2;PTPRT;ECD;MORC2;DIS3;SSPO;SEC14L2;RBFOX2;ZNF385A;TIAM2;ZNF285;TRUB2;VENTX;BRD7;SOX8;CHCHD3;ZNF415;STOX2;PRDM11;NAT14;ZFYVE28;CTDSP1;PRAMEF1;ZSCAN5A;PLEKHN1;NKD2;ZNF8…	BP
721	GO:0050771	0.121869	3.43633	0.602914	2	50	negative regulation of axonogenesis	LRP4;PTK2	BP
722	GO:0070741	0.121869	3.43633	0.602914	2	50	response to interleukin-6	JAK1;PTPRT	BP
723	GO:0099024	0.121869	3.43633	0.602914	2	50	plasma membrane invagination	FCGR1A;MYH9	BP
724	GO:0043488	0.124203	2.14935	1.90521	4	158	regulation of mRNA stability	PSMC1;DIS3;PLEKHN1;CNOT6L	BP
725	GO:0001682	0.124959	8.22651	0.132641	1	11	tRNA 5'-leader removal	SSB	BP
726	GO:0001767	0.124959	8.22651	0.132641	1	11	establishment of lymphocyte polarity	MYH9	BP
727	GO:0002604	0.124959	8.22651	0.132641	1	11	regulation of dendritic cell antigen processing and presentation	NOD1	BP
728	GO:0002923	0.124959	8.22651	0.132641	1	11	regulation of humoral immune response mediated by circulating immunoglobulin	CR1	BP
729	GO:0014870	0.124959	8.22651	0.132641	1	11	response to muscle inactivity	SCN5A	BP
730	GO:0015697	0.124959	8.22651	0.132641	1	11	quaternary ammonium group transport	SLC38A2	BP
731	GO:0016264	0.124959	8.22651	0.132641	1	11	gap junction assembly	ACE	BP
732	GO:0019042	0.124959	8.22651	0.132641	1	11	viral latency	HMGA1	BP
733	GO:0019371	0.124959	8.22651	0.132641	1	11	cyclooxygenase pathway	AKR1C3	BP
734	GO:0031507	0.124959	8.22651	0.132641	1	11	heterochromatin assembly	HMGA1	BP
735	GO:0032351	0.124959	8.22651	0.132641	1	11	negative regulation of hormone metabolic process	AKR1C3	BP
736	GO:0032957	0.124959	8.22651	0.132641	1	11	inositol trisphosphate metabolic process	LHCGR	BP
737	GO:0045217	0.124959	8.22651	0.132641	1	11	cell-cell junction maintenance	WHRN	BP
738	GO:0046007	0.124959	8.22651	0.132641	1	11	negative regulation of activated T cell proliferation	BTN2A2	BP
739	GO:0046520	0.124959	8.22651	0.132641	1	11	sphingoid biosynthetic process	SPTLC1	BP
740	GO:0048875	0.124959	8.22651	0.132641	1	11	chemical homeostasis within a tissue	ADGRF5	BP
741	GO:0050667	0.124959	8.22651	0.132641	1	11	homocysteine metabolic process	MTHFR	BP
742	GO:0050910	0.124959	8.22651	0.132641	1	11	detection of mechanical stimulus involved in sensory perception of sound	WHRN	BP
743	GO:0060174	0.124959	8.22651	0.132641	1	11	limb bud formation	FGFR2	BP
744	GO:0070106	0.124959	8.22651	0.132641	1	11	interleukin-27-mediated signaling pathway	JAK1	BP
745	GO:0070757	0.124959	8.22651	0.132641	1	11	interleukin-35-mediated signaling pathway	JAK1	BP
746	GO:0071044	0.124959	8.22651	0.132641	1	11	histone mRNA catabolic process	SSB	BP
747	GO:0072173	0.124959	8.22651	0.132641	1	11	metanephric tubule morphogenesis	SOX8	BP
748	GO:0086016	0.124959	8.22651	0.132641	1	11	AV node cell action potential	SCN5A	BP
749	GO:0086027	0.124959	8.22651	0.132641	1	11	AV node cell to bundle of His cell signaling	SCN5A	BP
750	GO:0099566	0.124959	8.22651	0.132641	1	11	regulation of postsynaptic cytosolic calcium ion concentration	ITPR1	BP
751	GO:0099624	0.124959	8.22651	0.132641	1	11	atrial cardiac muscle cell membrane repolarization	SCN5A	BP
752	GO:1904321	0.124959	8.22651	0.132641	1	11	response to forskolin	ADCY2	BP
753	GO:1904322	0.124959	8.22651	0.132641	1	11	cellular response to forskolin	ADCY2	BP
754	GO:0009893	0.125079	1.22883	39.9491	47	3313	positive regulation of metabolic process	ACTN2;ADCY2;MYRF;CR1;ACE;ERN1;FCGR1A;FGFR2;HMGA1;LHCGR;LRP4;MYH9;MYO1C;PSMC1;PTK2;RAN;SDCBP;TFDP2;NSMAF;THOC5;AKR1C3;SEC22B;NOD1;DLC1;ARL6IP5;SPTLC1;ERN2;ECD;MORC2;SEC14L2;WHRN;TRUB2;VENTX;BRD7;SOX8;PRDM11;NAT14;PLEKHN1;NKD2;ZNF804A;NEK10;JAKMIP1;ADCY4;ADGRF5;CNOT6L;IRF2BP2;AGRN	BP
755	GO:0009790	0.125344	1.40714	11.6724	16	968	embryo development	ABR;FGFR2;LRP4;MTHFR;MYH9;CUL4A;THOC5;PRKRA;DLC1;POFUT2;GPR161;SOX8;KIF16B;STOX2;DSCAML1;ADGRF5	BP
756	GO:0030239	0.125881	3.36601	0.614972	2	51	myofibril assembly	ACTN2;OBSL1	BP
757	GO:0051058	0.125881	3.36601	0.614972	2	51	negative regulation of small GTPase mediated signal transduction	DLC1;RASA4B	BP
758	GO:0018108	0.126086	1.71495	4.17217	7	346	peptidyl-tyrosine phosphorylation	ACE;FCGR1A;FGFR2;JAK1;LRP4;PTK2;ZFYVE28	BP
759	GO:0007266	0.126281	2.13536	1.91727	4	159	Rho protein signal transduction	ABR;DLC1;TIAM2;PRAG1	BP
760	GO:0031325	0.127545	1.23548	36.2593	43	3007	positive regulation of cellular metabolic process	ACTN2;ADCY2;MYRF;CR1;ACE;ERN1;FCGR1A;FGFR2;HMGA1;LHCGR;LRP4;MYH9;PSMC1;PTK2;RAN;SDCBP;TFDP2;NSMAF;THOC5;AKR1C3;NOD1;DLC1;ARL6IP5;SPTLC1;ERN2;ECD;MORC2;SEC14L2;TRUB2;VENTX;BRD7;SOX8;PRDM11;NAT14;PLEKHN1;NKD2;NEK10;JAKMIP1;ADCY4;ADGRF5;CNOT6L;IRF2BP2;AGRN	BP
761	GO:0032872	0.127735	1.92682	2.65282	5	220	regulation of stress-activated MAPK cascade	ERN1;SDCBP;NOD1;ARL6IP5;ERN2	BP
762	GO:0048016	0.129925	3.2985	0.627031	2	52	inositol phosphate-mediated signaling	ITPR1;HOMER3	BP
763	GO:0097345	0.129925	3.2985	0.627031	2	52	mitochondrial outer membrane permeabilization	GZMB;TFDP2	BP
764	GO:0018212	0.130199	1.69961	4.20834	7	349	peptidyl-tyrosine modification	ACE;FCGR1A;FGFR2;JAK1;LRP4;PTK2;ZFYVE28	BP
765	GO:0010950	0.13048	2.10792	1.94138	4	161	positive regulation of endopeptidase activity	CR1;NOD1;DLC1;ARL6IP5	BP
766	GO:0009056	0.131085	1.2594	27.9752	34	2320	catabolic process	BCKDHA;CYP2D7;CYP51A1;ACE;ERN1;GPT;GRIN2C;ITPR1;LRP4;PLD1;PSMC1;PTK2;RPL27A;SDCBP;SSB;CUL4A;AKR1C3;SEC22B;NOD1;SPTLC1;ERN2;PNPLA6;ECD;DIS3;ATG2A;KIF16B;MFN1;PLEKHN1;NKD2;CNOT6L;AGRN;USP17L8;USP17L7;BECN2	BP
767	GO:0070302	0.131265	1.90884	2.67694	5	222	regulation of stress-activated protein kinase signaling cascade	ERN1;SDCBP;NOD1;ARL6IP5;ERN2	BP
768	GO:0007188	0.132601	2.09446	1.95344	4	162	adenylate cyclase-modulating G protein-coupled receptor signaling pathway	ADCY2;LHCGR;GPR161;ADCY4	BP
769	GO:0023052	0.133381	1.18218	72.82	81	6039	signaling	ABR;ACTN2;ADCY2;HCN2;CLCN6;COPA;CR1;DMBT1;ERN1;FCGR1A;FGFR2;GLG1;GRIN2C;GZMB;HLA-A;HLA-DPB1;ITPR1;JAK1;KIR2DL1;LHCGR;FADS1;LRP4;MUC3A;MUC4;MYH9;MYO1C;NDUFS3;PLD1;PSMC1;PTK2;RAN;RGS3;SCN5A;SDCBP;SYN2;TFDP2;NSMAF;CUL4A;PRKRA;AKR1C3;DCLK1;TRIP10;HOMER3;SRGAP3;BTN2A2;NOD1;DLC1;ARL6IP5;ERN2;FERMT2;PTPRT;GPR161;MACF1;RBFOX2;ZNF385A;TIAM2;BRD7;SOX8;F11R;EVL;KIF16B;TENM3;PRDM11;PCDHB16;ZFYVE28;OR11H1;NKD…	BP
770	GO:0090150	0.13439	1.77082	3.46073	6	287	establishment of protein localization to membrane	GZMB;MYO1C;RPL27A;SDCBP;TFDP2;MACF1	BP
771	GO:0006611	0.134737	2.08117	1.9655	4	163	protein export from nucleus	RAN;SSB;THOC5;SLU7	BP
772	GO:0043487	0.134737	2.08117	1.9655	4	163	regulation of RNA stability	PSMC1;DIS3;PLEKHN1;CNOT6L	BP
773	GO:0002002	0.135517	7.47822	0.144699	1	12	regulation of angiotensin levels in blood	ACE	BP
774	GO:0002003	0.135517	7.47822	0.144699	1	12	angiotensin maturation	ACE	BP
775	GO:0002468	0.135517	7.47822	0.144699	1	12	dendritic cell antigen processing and presentation	NOD1	BP
776	GO:0006670	0.135517	7.47822	0.144699	1	12	sphingosine metabolic process	SPTLC1	BP
777	GO:0007175	0.135517	7.47822	0.144699	1	12	negative regulation of epidermal growth factor-activated receptor activity	ZFYVE28	BP
778	GO:0007288	0.135517	7.47822	0.144699	1	12	sperm axoneme assembly	SPAG16	BP
779	GO:0016045	0.135517	7.47822	0.144699	1	12	detection of bacterium	NOD1	BP
780	GO:0030157	0.135517	7.47822	0.144699	1	12	pancreatic juice secretion	COPA	BP
781	GO:0030208	0.135517	7.47822	0.144699	1	12	dermatan sulfate biosynthetic process	DSE	BP
782	GO:0031115	0.135517	7.47822	0.144699	1	12	negative regulation of microtubule polymerization	TBCD	BP
783	GO:0038110	0.135517	7.47822	0.144699	1	12	interleukin-2-mediated signaling pathway	JAK1	BP
784	GO:0042738	0.135517	7.47822	0.144699	1	12	exogenous drug catabolic process	CYP2D7	BP
785	GO:0043301	0.135517	7.47822	0.144699	1	12	negative regulation of leukocyte degranulation	ABR	BP
786	GO:0045161	0.135517	7.47822	0.144699	1	12	neuronal ion channel clustering	AGRN	BP
787	GO:0045760	0.135517	7.47822	0.144699	1	12	positive regulation of action potential	SCN5A	BP
788	GO:0045869	0.135517	7.47822	0.144699	1	12	negative regulation of single stranded viral RNA replication via double stranded DNA intermediate	MORC2	BP
789	GO:0046689	0.135517	7.47822	0.144699	1	12	response to mercury ion	SLC34A1	BP
790	GO:0055062	0.135517	7.47822	0.144699	1	12	phosphate ion homeostasis	SLC34A1	BP
791	GO:0060442	0.135517	7.47822	0.144699	1	12	branching involved in prostate gland morphogenesis	FGFR2	BP
792	GO:0060670	0.135517	7.47822	0.144699	1	12	branching involved in labyrinthine layer morphogenesis	FGFR2	BP
793	GO:0071073	0.135517	7.47822	0.144699	1	12	positive regulation of phospholipid biosynthetic process	ADGRF5	BP
794	GO:0071107	0.135517	7.47822	0.144699	1	12	response to parathyroid hormone	SLC34A1	BP
795	GO:0071340	0.135517	7.47822	0.144699	1	12	skeletal muscle acetylcholine-gated channel clustering	LRP4	BP
796	GO:0071472	0.135517	7.47822	0.144699	1	12	cellular response to salt stress	SLC12A6	BP
797	GO:0072505	0.135517	7.47822	0.144699	1	12	divalent inorganic anion homeostasis	SLC34A1	BP
798	GO:0072506	0.135517	7.47822	0.144699	1	12	trivalent inorganic anion homeostasis	SLC34A1	BP
799	GO:0086067	0.135517	7.47822	0.144699	1	12	AV node cell to bundle of His cell communication	SCN5A	BP
800	GO:0098712	0.135517	7.47822	0.144699	1	12	L-glutamate import across plasma membrane	ARL6IP5	BP
801	GO:1902563	0.135517	7.47822	0.144699	1	12	regulation of neutrophil activation	ABR	BP
802	GO:1902950	0.135517	7.47822	0.144699	1	12	regulation of dendritic spine maintenance	ZNF804A	BP
803	GO:1903909	0.135517	7.47822	0.144699	1	12	regulation of receptor clustering	LRP4	BP
804	GO:2000009	0.135517	7.47822	0.144699	1	12	negative regulation of protein localization to cell surface	ACTN2	BP
805	GO:0030330	0.136392	2.40585	1.27818	3	106	DNA damage response, signal transduction by p53 class mediator	TFDP2;ZNF385A;CNOT6L	BP
806	GO:0042176	0.137202	1.67464	4.26863	7	354	regulation of protein catabolic process	CYP51A1;GRIN2C;PSMC1;PTK2;SDCBP;SEC22B;NKD2	BP
807	GO:0000380	0.138101	3.17128	0.651147	2	54	alternative mRNA splicing, via spliceosome	SLU7;RBFOX2	BP
808	GO:0046173	0.138101	3.17128	0.651147	2	54	polyol biosynthetic process	LHCGR;SPTLC1	BP
809	GO:0046513	0.138101	3.17128	0.651147	2	54	ceramide biosynthetic process	NSMAF;SPTLC1	BP
810	GO:1903078	0.138101	3.17128	0.651147	2	54	positive regulation of protein localization to plasma membrane	DPP10;NKD2	BP
811	GO:1902275	0.13905	2.05508	1.98962	4	165	regulation of chromatin organization	HMGA1;MTHFR;MORC2;BRD7	BP
812	GO:0051961	0.139131	1.75181	3.4969	6	290	negative regulation of nervous system development	LRP4;PTK2;GPR161;SOX8;CTDSP1;PRAG1	BP
813	GO:0006024	0.139155	2.38258	1.29024	3	107	glycosaminoglycan biosynthetic process	ABCC5;DSE;AGRN	BP
814	GO:0031123	0.139155	2.38258	1.29024	3	107	RNA 3'-end processing	SSB;THOC5;SLU7	BP
815	GO:0050905	0.139155	2.38258	1.29024	3	107	neuromuscular process	ABR;GRIN2C;RBFOX2	BP
816	GO:0016241	0.141227	2.04228	2.00167	4	166	regulation of macroautophagy	ERN1;SEC22B;NOD1;SPTLC1	BP
817	GO:0019935	0.141227	2.04228	2.00167	4	166	cyclic-nucleotide-mediated signaling	ADCY2;LHCGR;GPR161;ADCY4	BP
818	GO:0031345	0.141227	2.04228	2.00167	4	166	negative regulation of cell projection organization	LRP4;PTK2;EVL;PRAG1	BP
819	GO:0006023	0.141937	2.35976	1.30229	3	108	aminoglycan biosynthetic process	ABCC5;DSE;AGRN	BP
820	GO:0071156	0.141937	2.35976	1.30229	3	108	regulation of cell cycle arrest	TFDP2;ZNF385A;CNOT6L	BP
821	GO:0009894	0.142183	1.39116	11.0454	15	916	regulation of catabolic process	CYP51A1;ERN1;GRIN2C;ITPR1;PSMC1;PTK2;SDCBP;SEC22B;NOD1;SPTLC1;ECD;DIS3;PLEKHN1;NKD2;CNOT6L	BP
822	GO:0006120	0.142231	3.11127	0.663205	2	55	mitochondrial electron transport, NADH to ubiquinone	NDUFA5;NDUFS3	BP
823	GO:0051310	0.142231	3.11127	0.663205	2	55	metaphase plate congression	NDC80;CDCA8	BP
824	GO:0051128	0.143268	1.24561	28.2405	34	2342	regulation of cellular component organization	ABR;ACTN2;ACE;GZMB;HMGA1;LRP4;MTHFR;MYH9;MYO1C;NDUFS3;PLD1;PTK2;SDCBP;TBCD;TFDP2;CUL4A;SEC22B;PDE4DIP;DLC1;NDC80;FERMT2;MORC2;OBSL1;MACF1;BRD7;F11R;EVL;ATAD3A;TENM3;PRDM11;ZNF804A;PRAG1;CNOT6L;AGRN	BP
825	GO:0071248	0.143418	2.02963	2.01373	4	167	cellular response to metal ion	SCN5A;SLC34A1;AKR1C3;RASA4B	BP
826	GO:0008543	0.144738	2.33736	1.31435	3	109	fibroblast growth factor receptor signaling pathway	FGFR2;RBFOX2;KIF16B	BP
827	GO:1903052	0.144738	2.33736	1.31435	3	109	positive regulation of proteolysis involved in cellular protein catabolic process	PSMC1;PTK2;NKD2	BP
828	GO:0070848	0.144778	1.44551	8.48903	12	704	response to growth factor	DTYMK;ERN1;FGFR2;GLG1;LRP4;MYO1C;PTK2;SDCBP;FERMT2;RBFOX2;F11R;KIF16B	BP
829	GO:0060255	0.145023	1.17188	76.1119	84	6312	regulation of macromolecule metabolic process	ACTN2;ADCY2;PARP4;MYRF;CR1;CYP51A1;ACE;ERN1;FCGR1A;FGFR2;GLG1;GRIN2C;HMGA1;LCN1;FADS1;LRP4;MTHFR;MYH9;MYO1C;PSMC1;PTK2;RAN;RGS3;BRD2;RPL27A;SDCBP;SSB;GCFC2;TCP10;TFDP2;TTF1;NSMAF;CUL4A;GAS7;THOC5;PRKRA;PER3;SEC22B;BTN2A2;NOD1;DLC1;ARL6IP5;ERN2;PTPRT;ECD;MORC2;DIS3;SSPO;ZC3H7B;POFUT2;SEC14L2;RBFOX2;WHRN;ZNF385A;ZNF285;TRUB2;VENTX;BRD7;SOX8;CHCHD3;KIF16B;ZNF415;STOX2;PRDM11;NAT14;ZFYVE28;CTDSP1;PRA…	BP
830	GO:0019932	0.145846	1.64561	4.34098	7	360	second-messenger-mediated signaling	ADCY2;GRIN2C;ITPR1;LHCGR;HOMER3;GPR161;ADCY4	BP
831	GO:0002921	0.145948	6.85465	0.156758	1	13	negative regulation of humoral immune response	CR1	BP
832	GO:0016114	0.145948	6.85465	0.156758	1	13	terpenoid biosynthetic process	AKR1C3	BP
833	GO:0016246	0.145948	6.85465	0.156758	1	13	RNA interference	PRKRA	BP
834	GO:0021535	0.145948	6.85465	0.156758	1	13	cell migration in hindbrain	RBFOX2	BP
835	GO:0021692	0.145948	6.85465	0.156758	1	13	cerebellar Purkinje cell layer morphogenesis	WHRN	BP
836	GO:0030205	0.145948	6.85465	0.156758	1	13	dermatan sulfate metabolic process	DSE	BP
837	GO:0030656	0.145948	6.85465	0.156758	1	13	regulation of vitamin metabolic process	AKR1C3	BP
838	GO:0030836	0.145948	6.85465	0.156758	1	13	positive regulation of actin filament depolymerization	ACTN2	BP
839	GO:0031054	0.145948	6.85465	0.156758	1	13	pre-miRNA processing	PRKRA	BP
840	GO:0032530	0.145948	6.85465	0.156758	1	13	regulation of microvillus organization	PLD1	BP
841	GO:0034331	0.145948	6.85465	0.156758	1	13	cell junction maintenance	WHRN	BP
842	GO:0035723	0.145948	6.85465	0.156758	1	13	interleukin-15-mediated signaling pathway	JAK1	BP
843	GO:0036445	0.145948	6.85465	0.156758	1	13	neuronal stem cell division	FGFR2	BP
844	GO:0038007	0.145948	6.85465	0.156758	1	13	netrin-activated signaling pathway	PTK2	BP
845	GO:0042574	0.145948	6.85465	0.156758	1	13	retinal metabolic process	AKR1C3	BP
846	GO:0043252	0.145948	6.85465	0.156758	1	13	sodium-independent organic anion transport	SLCO1A2	BP
847	GO:0043628	0.145948	6.85465	0.156758	1	13	ncRNA 3'-end processing	SSB	BP
848	GO:0046500	0.145948	6.85465	0.156758	1	13	S-adenosylmethionine metabolic process	MTHFR	BP
849	GO:0051938	0.145948	6.85465	0.156758	1	13	L-glutamate import	ARL6IP5	BP
850	GO:0055057	0.145948	6.85465	0.156758	1	13	neuroblast division	FGFR2	BP
851	GO:0060312	0.145948	6.85465	0.156758	1	13	regulation of blood vessel remodeling	ABR	BP
852	GO:0060601	0.145948	6.85465	0.156758	1	13	lateral sprouting from an epithelium	FGFR2	BP
853	GO:0061478	0.145948	6.85465	0.156758	1	13	response to platelet aggregation inhibitor	ADCY2	BP
854	GO:0071350	0.145948	6.85465	0.156758	1	13	cellular response to interleukin-15	JAK1	BP
855	GO:0071352	0.145948	6.85465	0.156758	1	13	cellular response to interleukin-2	JAK1	BP
856	GO:0090308	0.145948	6.85465	0.156758	1	13	regulation of methylation-dependent chromatin silencing	MORC2	BP
857	GO:0098543	0.145948	6.85465	0.156758	1	13	detection of other organism	NOD1	BP
858	GO:1900103	0.145948	6.85465	0.156758	1	13	positive regulation of endoplasmic reticulum unfolded protein response	ERN1	BP
859	GO:1902902	0.145948	6.85465	0.156758	1	13	negative regulation of autophagosome assembly	SEC22B	BP
860	GO:1903651	0.145948	6.85465	0.156758	1	13	positive regulation of cytoplasmic transport	EIPR1	BP
861	GO:1903960	0.145948	6.85465	0.156758	1	13	negative regulation of anion transmembrane transport	ARL6IP5	BP
862	GO:0048598	0.146381	1.49934	6.81293	10	565	embryonic morphogenesis	ABR;FGFR2;LRP4;MTHFR;PRKRA;DLC1;POFUT2;SOX8;KIF16B;DSCAML1	BP
863	GO:0061098	0.146386	3.05348	0.675264	2	56	positive regulation of protein tyrosine kinase activity	ACE;FCGR1A	BP
864	GO:0016485	0.147205	1.72101	3.55719	6	295	protein processing	MYRF;CR1;ACE;GLG1;MYH9;NKD2	BP
865	GO:0035725	0.147556	2.31539	1.32641	3	110	sodium ion transmembrane transport	HCN2;SCN5A;SLC34A1	BP
866	GO:0031323	0.147801	1.17286	70.336	78	5833	regulation of cellular metabolic process	ACTN2;ADCY2;PARP4;MYRF;CR1;ACE;ERN1;FCGR1A;FGFR2;GLG1;HMGA1;ITPR1;LCN1;LHCGR;FADS1;LRP4;MTHFR;MYH9;PSMC1;PTK2;RAN;RGS3;BRD2;SDCBP;GCFC2;TCP10;TFDP2;TTF1;NSMAF;CUL4A;GAS7;THOC5;AKR1C3;PER3;SEC22B;BTN2A2;NOD1;DLC1;ARL6IP5;SPTLC1;ERN2;PTPRT;ECD;MORC2;DIS3;SSPO;SEC14L2;RBFOX2;ZNF385A;ZNF285;TRUB2;VENTX;BRD7;SOX8;CHCHD3;KIF16B;ZNF415;STOX2;PRDM11;NAT14;ZFYVE28;CTDSP1;PRAMEF1;ZSCAN5A;PLEKHN1;NKD2;ZNF81…	BP
867	GO:0046328	0.14784	2.0048	2.03785	4	169	regulation of JNK cascade	ERN1;SDCBP;NOD1;ERN2	BP
868	GO:0022604	0.149667	1.57446	5.18506	8	430	regulation of cell morphogenesis	LRP4;MYH9;PTK2;DLC1;FERMT2;OBSL1;MACF1;PRAG1	BP
869	GO:0071375	0.150494	1.70898	3.58131	6	297	cellular response to peptide hormone stimulus	ACTN2;ADCY2;LHCGR;MYO1C;PTK2;ADCY4	BP
870	GO:0060688	0.150567	2.99779	0.687322	2	57	regulation of morphogenesis of a branching structure	FGFR2;SOX8	BP
871	GO:1903749	0.150567	2.99779	0.687322	2	57	positive regulation of establishment of protein localization to mitochondrion	GZMB;TFDP2	BP
872	GO:0010942	0.150999	1.43258	8.56138	12	710	positive regulation of cell death	ABR;GZMB;TFDP2;NSMAF;PRKRA;AKR1C3;NOD1;DLC1;ARL6IP5;TIAM2;PRDM11;PLEKHN1	BP
873	GO:0019222	0.151382	1.16509	82.1892	90	6816	regulation of metabolic process	ACTN2;ADCY2;PARP4;MYRF;CR1;CYP51A1;ACE;ERN1;FCGR1A;FGFR2;GLG1;GRIN2C;HMGA1;ITPR1;LCN1;LHCGR;FADS1;LRP4;MTHFR;MYH9;MYO1C;PSMC1;PTK2;RAN;RGS3;BRD2;RPL27A;SDCBP;SSB;GCFC2;TCP10;TFDP2;TTF1;NSMAF;CUL4A;GAS7;THOC5;PRKRA;AKR1C3;PER3;SEC22B;BTN2A2;NOD1;DLC1;ARL6IP5;SPTLC1;ERN2;PTPRT;ECD;MORC2;DIS3;SSPO;ZC3H7B;POFUT2;SEC14L2;RBFOX2;WHRN;ZNF385A;TIAM2;ZNF285;TRUB2;VENTX;BRD7;SOX8;CHCHD3;KIF16B;ZNF415;STOX2…	BP
874	GO:0098742	0.151448	1.8156	2.80958	5	233	cell-cell adhesion via plasma-membrane adhesion molecules	PTPRT;TENM3;PCDHGC5;DSCAML1;PCDHB16	BP
875	GO:0009150	0.151592	1.5236	6.02914	9	500	purine ribonucleotide metabolic process	ADCY2;NDUFA5;NDUFS3;RAN;PAPSS1;HACD1;ECD;MFN1;ADCY4	BP
876	GO:1901653	0.15175	1.62679	4.38921	7	364	cellular response to peptide	ACTN2;ADCY2;LHCGR;MYO1C;PTK2;NOD1;ADCY4	BP
877	GO:0090407	0.151939	1.45603	7.7173	11	640	organophosphate biosynthetic process	ADCY2;DTYMK;LHCGR;FADS1;PLD1;PAPSS1;HACD1;SPTLC1;ECD;ADCY4;ADGRF5	BP
878	GO:0065007	0.152734	1.17671	142.408	150	11810	biological regulation	ABR;ACTN2;ADCY2;PARP4;HCN2;MYRF;CLCN6;COPA;CR1;CYP51A1;ACE;DMBT1;ERN1;FCGR1A;FGFR2;GLG1;GRIN2C;GZMB;HLA-A;HLA-DPB1;HMGA1;ITPR1;JAK1;KIR2DL1;LAIR1;LCN1;LHCGR;FADS1;LRP4;ABCC1;MTHFR;MUC3A;MUC4;MYH9;MYO1C;NDUFS3;PLD1;PSMC1;PTK2;RAN;RGS3;BRD2;RPL27A;SCN5A;SDCBP;SLC34A1;SSB;SYN2;TBCD;GCFC2;TCP10;TFDP2;EIPR1;TTF1;NSMAF;CUL4A;GAS7;THOC5;PRKRA;AKR1C3;PER3;DCLK1;TRIP10;HOMER3;SEC22B;PDE4DIP;SRGAP3;BTN2A2;…	BP
879	GO:0045860	0.152854	1.52041	6.0412	9	501	positive regulation of protein kinase activity	ADCY2;ACE;ERN1;FCGR1A;PTK2;NOD1;ERN2;NEK10;ADCY4	BP
880	GO:0007416	0.15457	1.96867	2.07402	4	172	synapse assembly	LRP4;PTK2;PCDHB16;AGRN	BP
881	GO:0044248	0.15458	1.24896	24.7677	30	2054	cellular catabolic process	BCKDHA;CYP2D7;ACE;ERN1;GPT;ITPR1;LRP4;PSMC1;PTK2;RPL27A;SDCBP;SSB;CUL4A;AKR1C3;SEC22B;NOD1;SPTLC1;ERN2;PNPLA6;ECD;DIS3;ATG2A;KIF16B;MFN1;PLEKHN1;NKD2;CNOT6L;USP17L8;USP17L7;BECN2	BP
882	GO:0010324	0.154771	2.94409	0.69938	2	58	membrane invagination	FCGR1A;MYH9	BP
883	GO:0071384	0.154771	2.94409	0.69938	2	58	cellular response to corticosteroid stimulus	RAN;AKR1C3	BP
884	GO:1902110	0.154771	2.94409	0.69938	2	58	positive regulation of mitochondrial membrane permeability involved in apoptotic process	GZMB;TFDP2	BP
885	GO:0002376	0.155757	1.20796	36.9345	43	3063	immune system process	ABR;CR1;ACE;DMBT1;FCGR1A;FGFR2;GLG1;GZMB;HLA-A;HLA-DPB1;JAK1;KIR2DL1;LAIR1;MUC3A;MUC4;MYH9;MYO1C;PLD1;PSMC1;PTK2;SDCBP;CUL4A;THOC5;PRKRA;SEC22B;TOM1;BTN2A2;NOD1;TMC6;RBFOX2;ZNF385A;F11R;EVL;FAM49B;KIF16B;SLAMF7;KMT2C;MUC20;ADGRF5;MUC19;TREML4;IRF2BP2;MUC21	BP
886	GO:0001522	0.156254	6.32701	0.168816	1	14	pseudouridine synthesis	TRUB2	BP
887	GO:0002091	0.156254	6.32701	0.168816	1	14	negative regulation of receptor internalization	SDCBP	BP
888	GO:0006684	0.156254	6.32701	0.168816	1	14	sphingomyelin metabolic process	SPTLC1	BP
889	GO:0010917	0.156254	6.32701	0.168816	1	14	negative regulation of mitochondrial membrane potential	ARL6IP5	BP
890	GO:0014854	0.156254	6.32701	0.168816	1	14	response to inactivity	SCN5A	BP
891	GO:0019081	0.156254	6.32701	0.168816	1	14	viral translation	SSB	BP
892	GO:0021781	0.156254	6.32701	0.168816	1	14	glial cell fate commitment	SOX8	BP
893	GO:0030213	0.156254	6.32701	0.168816	1	14	hyaluronan biosynthetic process	ABCC5	BP
894	GO:0031937	0.156254	6.32701	0.168816	1	14	positive regulation of chromatin silencing	MORC2	BP
895	GO:0038166	0.156254	6.32701	0.168816	1	14	angiotensin-activated signaling pathway	ACTN2	BP
896	GO:0042447	0.156254	6.32701	0.168816	1	14	hormone catabolic process	ACE	BP
897	GO:0043517	0.156254	6.32701	0.168816	1	14	positive regulation of DNA damage response, signal transduction by p53 class mediator	ZNF385A	BP
898	GO:0045591	0.156254	6.32701	0.168816	1	14	positive regulation of regulatory T cell differentiation	BTN2A2	BP
899	GO:0046940	0.156254	6.32701	0.168816	1	14	nucleoside monophosphate phosphorylation	DTYMK	BP
900	GO:0060732	0.156254	6.32701	0.168816	1	14	positive regulation of inositol phosphate biosynthetic process	LHCGR	BP
901	GO:0060831	0.156254	6.32701	0.168816	1	14	smoothened signaling pathway involved in dorsal/ventral neural tube patterning	GPR161	BP
902	GO:0070669	0.156254	6.32701	0.168816	1	14	response to interleukin-2	JAK1	BP
903	GO:0070672	0.156254	6.32701	0.168816	1	14	response to interleukin-15	JAK1	BP
904	GO:0086069	0.156254	6.32701	0.168816	1	14	bundle of His cell to Purkinje myocyte communication	SCN5A	BP
905	GO:0090231	0.156254	6.32701	0.168816	1	14	regulation of spindle checkpoint	NDC80	BP
906	GO:0090266	0.156254	6.32701	0.168816	1	14	regulation of mitotic cell cycle spindle assembly checkpoint	NDC80	BP
907	GO:1901626	0.156254	6.32701	0.168816	1	14	regulation of postsynaptic membrane organization	LRP4	BP
908	GO:1902570	0.156254	6.32701	0.168816	1	14	protein localization to nucleolus	RAN	BP
909	GO:1903504	0.156254	6.32701	0.168816	1	14	regulation of mitotic spindle checkpoint	NDC80	BP
910	GO:1903729	0.156254	6.32701	0.168816	1	14	regulation of plasma membrane organization	MYH9	BP
911	GO:0070613	0.156839	1.95691	2.08608	4	173	regulation of protein processing	CR1;GLG1;MYH9;NKD2	BP
912	GO:0042267	0.158997	2.89228	0.711439	2	59	natural killer cell mediated cytotoxicity	GZMB;SLAMF7	BP
913	GO:0009116	0.159007	2.23144	1.37464	3	114	nucleoside metabolic process	DTYMK;RAN;MFN1	BP
914	GO:0072659	0.159094	1.78389	2.85781	5	237	protein localization to plasma membrane	ACTN2;MACF1;F11R;DPP10;NKD2	BP
915	GO:0042594	0.15912	1.94528	2.09814	4	174	response to starvation	FADS1;AKR1C3;GAS2L1;SLC38A2	BP
916	GO:0050789	0.15916	1.16704	135.451	143	11233	regulation of biological process	ABR;ACTN2;ADCY2;PARP4;HCN2;MYRF;CLCN6;COPA;CR1;CYP51A1;ACE;DMBT1;ERN1;FCGR1A;FGFR2;GLG1;GRIN2C;GZMB;HLA-A;HLA-DPB1;HMGA1;ITPR1;JAK1;KIR2DL1;LAIR1;LCN1;LHCGR;FADS1;LRP4;MTHFR;MUC3A;MUC4;MYH9;MYO1C;NDUFS3;PLD1;PSMC1;PTK2;RAN;RGS3;BRD2;RPL27A;SCN5A;SDCBP;SLC34A1;SSB;TBCD;GCFC2;TCP10;TFDP2;EIPR1;TTF1;NSMAF;CUL4A;GAS7;THOC5;PRKRA;AKR1C3;PER3;DCLK1;TRIP10;HOMER3;SEC22B;PDE4DIP;SRGAP3;BTN2A2;NOD1;DLC1;N…	BP
917	GO:1903317	0.161414	1.9338	2.1102	4	175	regulation of protein maturation	CR1;GLG1;MYH9;NKD2	BP
918	GO:0019751	0.161911	2.21139	1.3867	3	115	polyol metabolic process	LHCGR;SLC34A1;SPTLC1	BP
919	GO:0042471	0.161911	2.21139	1.3867	3	115	ear morphogenesis	ABR;FGFR2;PRKRA	BP
920	GO:0048193	0.16226	1.66817	3.66572	6	304	Golgi vesicle transport	COPA;SEC22B;MACF1;KIF16B;COG6;NKD2	BP
921	GO:0030900	0.162347	1.59487	4.47362	7	371	forebrain development	FGFR2;RAN;SCN5A;DCLK1;DLC1;SLC38A2;JAKMIP1	BP
922	GO:0048518	0.162589	1.16292	69.7813	77	5787	positive regulation of biological process	ABR;ACTN2;ADCY2;MYRF;CR1;ACE;DMBT1;ERN1;FCGR1A;FGFR2;GZMB;HLA-DPB1;HMGA1;JAK1;LHCGR;LRP4;MUC3A;MUC4;MYH9;MYO1C;PSMC1;PTK2;RAN;SCN5A;SDCBP;SLC34A1;TFDP2;EIPR1;NSMAF;CUL4A;THOC5;PRKRA;AKR1C3;SEC22B;BTN2A2;NOD1;DLC1;NDC80;ARL6IP5;SPTLC1;ERN2;ECD;MORC2;OBSL1;MACF1;SEC14L2;WHRN;ZNF385A;TIAM2;TRUB2;VENTX;BRD7;SOX8;EVL;FAM49B;AGGF1;TENM3;PRDM11;NAT14;DPP10;PRAMEF1;PLEKHN1;NKD2;ZNF804A;NEK10;JAKMIP1;PRAG…	BP
923	GO:1902686	0.163245	2.84225	0.723497	2	60	mitochondrial outer membrane permeabilization involved in programmed cell death	GZMB;TFDP2	BP
924	GO:0008380	0.163487	1.53713	5.30564	8	440	RNA splicing	ERN1;SNRPB2;GCFC2;THOC5;SLU7;ECD;RBFOX2;RBFOX1	BP
925	GO:0051168	0.16372	1.92244	2.12226	4	176	nuclear export	RAN;SSB;THOC5;SLU7	BP
926	GO:0045787	0.165435	1.58597	4.49774	7	373	positive regulation of cell cycle	FGFR2;TFDP2;CUL4A;THOC5;NDC80;ZNF385A;CNOT6L	BP
927	GO:0006895	0.166436	5.87475	0.180874	1	15	Golgi to endosome transport	KIF16B	BP
928	GO:0007097	0.166436	5.87475	0.180874	1	15	nuclear migration	PTK2	BP
929	GO:0009200	0.166436	5.87475	0.180874	1	15	deoxyribonucleoside triphosphate metabolic process	DTYMK	BP
930	GO:0010566	0.166436	5.87475	0.180874	1	15	regulation of ketone biosynthetic process	AKR1C3	BP
931	GO:0014874	0.166436	5.87475	0.180874	1	15	response to stimulus involved in regulation of muscle adaptation	SCN5A	BP
932	GO:0017014	0.166436	5.87475	0.180874	1	15	protein nitrosylation	ACE	BP
933	GO:0018119	0.166436	5.87475	0.180874	1	15	peptidyl-cysteine S-nitrosylation	ACE	BP
934	GO:0030852	0.166436	5.87475	0.180874	1	15	regulation of granulocyte differentiation	CUL4A	BP
935	GO:0034310	0.166436	5.87475	0.180874	1	15	primary alcohol catabolic process	AKR1C3	BP
936	GO:0035864	0.166436	5.87475	0.180874	1	15	response to potassium ion	SLC34A1	BP
937	GO:0045091	0.166436	5.87475	0.180874	1	15	regulation of single stranded viral RNA replication via double stranded DNA intermediate	MORC2	BP
938	GO:0045837	0.166436	5.87475	0.180874	1	15	negative regulation of membrane potential	ARL6IP5	BP
939	GO:0045838	0.166436	5.87475	0.180874	1	15	positive regulation of membrane potential	SLC34A1	BP
940	GO:0046519	0.166436	5.87475	0.180874	1	15	sphingoid metabolic process	SPTLC1	BP
941	GO:0050651	0.166436	5.87475	0.180874	1	15	dermatan sulfate proteoglycan biosynthetic process	DSE	BP
942	GO:0060009	0.166436	5.87475	0.180874	1	15	Sertoli cell development	SOX8	BP
943	GO:0061158	0.166436	5.87475	0.180874	1	15	3'-UTR-mediated mRNA destabilization	PLEKHN1	BP
944	GO:0071599	0.166436	5.87475	0.180874	1	15	otic vesicle development	FGFR2	BP
945	GO:1900119	0.166436	5.87475	0.180874	1	15	positive regulation of execution phase of apoptosis	DLC1	BP
946	GO:1903358	0.166436	5.87475	0.180874	1	15	regulation of Golgi organization	PDE4DIP	BP
947	GO:1903543	0.166436	5.87475	0.180874	1	15	positive regulation of exosomal secretion	SDCBP	BP
948	GO:0044237	0.166798	1.15771	127.553	135	10578	cellular metabolic process	ACTN2;ADCY2;PARP4;BCKDHA;MYRF;TMEM258;CR1;CYP2D7;ACE;DMBT1;DTYMK;ERN1;FCGR1A;FGFR2;GGT3P;GLG1;GPT;HMGA1;ITPR1;JAK1;LCN1;LHCGR;FADS1;LRP4;MCM3;ABCC1;MSRA;MTHFR;MUC3A;MUC4;MYH9;NDUFA5;NDUFS3;PLD1;PRSS1;PSMC1;PTK2;RAN;RGS3;BRD2;RPL27A;SDCBP;SLC34A1;SNRPB2;SSB;GCFC2;TCN2;TCP10;TFDP2;TTF1;NSMAF;CUL4A;GAS7;THOC5;PRKRA;AKR1C3;PER3;HERC3;HERC2;PAPSS1;HACD1;DCLK1;FADS2;SEC22B;ABCC5;BTN2A2;NOD1;DLC1;UBAC1;…	BP
949	GO:0019637	0.166941	1.32352	13.1435	17	1090	organophosphate metabolic process	ADCY2;DTYMK;LHCGR;FADS1;NDUFA5;NDUFS3;PLD1;PTK2;RAN;PAPSS1;HACD1;SPTLC1;PNPLA6;ECD;MFN1;ADCY4;ADGRF5	BP
950	GO:0031349	0.16708	1.48621	6.17384	9	512	positive regulation of defense response	DMBT1;MUC3A;MUC4;PSMC1;NOD1;MUC20;MUC19;TREML4;MUC21	BP
951	GO:1904377	0.167513	2.79392	0.735555	2	61	positive regulation of protein localization to cell periphery	DPP10;NKD2	BP
952	GO:0001704	0.167768	2.17235	1.41082	3	117	formation of primary germ layer	FGFR2;POFUT2;KIF16B	BP
953	GO:0001952	0.167768	2.17235	1.41082	3	117	regulation of cell-matrix adhesion	PTK2;DLC1;MACF1	BP
954	GO:0061025	0.167768	2.17235	1.41082	3	117	membrane fusion	SEC22B;MFN1;NKD2	BP
955	GO:0007187	0.168367	1.90013	2.14637	4	178	G protein-coupled receptor signaling pathway, coupled to cyclic nucleotide second messenger	ADCY2;LHCGR;GPR161;ADCY4	BP
956	GO:0061013	0.168367	1.90013	2.14637	4	178	regulation of mRNA catabolic process	PSMC1;DIS3;PLEKHN1;CNOT6L	BP
957	GO:0009259	0.169733	1.48015	6.19796	9	514	ribonucleotide metabolic process	ADCY2;NDUFA5;NDUFS3;RAN;PAPSS1;HACD1;ECD;MFN1;ADCY4	BP
958	GO:0043280	0.170719	2.15334	1.42288	3	118	positive regulation of cysteine-type endopeptidase activity involved in apoptotic process	NOD1;DLC1;ARL6IP5	BP
959	GO:0015800	0.1718	2.7472	0.747613	2	62	acidic amino acid transport	ARL6IP5;SLC38A2	BP
960	GO:0032729	0.1718	2.7472	0.747613	2	62	positive regulation of interferon-gamma production	HLA-DPB1;FAM49B	BP
961	GO:0035794	0.1718	2.7472	0.747613	2	62	positive regulation of mitochondrial membrane permeability	GZMB;TFDP2	BP
962	GO:0051246	0.172035	1.20522	32.5694	38	2701	regulation of protein metabolic process	ADCY2;CR1;CYP51A1;ACE;ERN1;FCGR1A;FGFR2;GLG1;GRIN2C;LCN1;LRP4;MTHFR;MYH9;PSMC1;PTK2;RGS3;SDCBP;CUL4A;SEC22B;BTN2A2;NOD1;DLC1;ARL6IP5;ERN2;PTPRT;SSPO;ZNF385A;TRUB2;BRD7;PRDM11;ZFYVE28;CTDSP1;PLEKHN1;NKD2;NEK10;JAKMIP1;ADCY4;CNOT6L	BP
963	GO:0010952	0.17306	1.87832	2.17049	4	180	positive regulation of peptidase activity	CR1;NOD1;DLC1;ARL6IP5	BP
964	GO:0010562	0.175281	1.32313	12.3597	16	1025	positive regulation of phosphorus metabolic process	ADCY2;ACE;ERN1;FCGR1A;FGFR2;LHCGR;LRP4;PTK2;SDCBP;NOD1;DLC1;ARL6IP5;ERN2;NEK10;ADCY4;ADGRF5	BP
965	GO:0045937	0.175281	1.32313	12.3597	16	1025	positive regulation of phosphate metabolic process	ADCY2;ACE;ERN1;FCGR1A;FGFR2;LHCGR;LRP4;PTK2;SDCBP;NOD1;DLC1;ARL6IP5;ERN2;NEK10;ADCY4;ADGRF5	BP
966	GO:0002228	0.176106	2.70201	0.759672	2	63	natural killer cell mediated immunity	GZMB;SLAMF7	BP
967	GO:0019748	0.176106	2.70201	0.759672	2	63	secondary metabolic process	AKR1C3;CYP2W1	BP
968	GO:0045859	0.176114	1.385	8.83872	12	733	regulation of protein kinase activity	ADCY2;ACE;ERN1;FCGR1A;PTK2;RGS3;NOD1;ERN2;PTPRT;ZFYVE28;NEK10;ADCY4	BP
969	GO:0000394	0.176496	5.48279	0.192933	1	16	RNA splicing, via endonucleolytic cleavage and ligation	ERN1	BP
970	GO:0001916	0.176496	5.48279	0.192933	1	16	positive regulation of T cell mediated cytotoxicity	FAM49B	BP
971	GO:0006004	0.176496	5.48279	0.192933	1	16	fucose metabolic process	POFUT2	BP
972	GO:0006957	0.176496	5.48279	0.192933	1	16	complement activation, alternative pathway	CR1	BP
973	GO:0009219	0.176496	5.48279	0.192933	1	16	pyrimidine deoxyribonucleotide metabolic process	DTYMK	BP
974	GO:0010919	0.176496	5.48279	0.192933	1	16	regulation of inositol phosphate biosynthetic process	LHCGR	BP
975	GO:0014067	0.176496	5.48279	0.192933	1	16	negative regulation of phosphatidylinositol 3-kinase signaling	BTN2A2	BP
976	GO:0016540	0.176496	5.48279	0.192933	1	16	protein autoprocessing	MYRF	BP
977	GO:0030033	0.176496	5.48279	0.192933	1	16	microvillus assembly	PLD1	BP
978	GO:0031643	0.176496	5.48279	0.192933	1	16	positive regulation of myelination	MYRF	BP
979	GO:0034501	0.176496	5.48279	0.192933	1	16	protein localization to kinetochore	NDC80	BP
980	GO:0035025	0.176496	5.48279	0.192933	1	16	positive regulation of Rho protein signal transduction	PRAG1	BP
981	GO:0039692	0.176496	5.48279	0.192933	1	16	single stranded viral RNA replication via double stranded DNA intermediate	MORC2	BP
982	GO:0042228	0.176496	5.48279	0.192933	1	16	interleukin-8 biosynthetic process	NOD1	BP
983	GO:0042448	0.176496	5.48279	0.192933	1	16	progesterone metabolic process	AKR1C3	BP
984	GO:0043217	0.176496	5.48279	0.192933	1	16	myelin maintenance	MYRF	BP
985	GO:0048385	0.176496	5.48279	0.192933	1	16	regulation of retinoic acid receptor signaling pathway	AKR1C3	BP
986	GO:0050655	0.176496	5.48279	0.192933	1	16	dermatan sulfate proteoglycan metabolic process	DSE	BP
987	GO:0060572	0.176496	5.48279	0.192933	1	16	morphogenesis of an epithelial bud	FGFR2	BP
988	GO:0070293	0.176496	5.48279	0.192933	1	16	renal absorption	AKR1C3	BP
989	GO:0072189	0.176496	5.48279	0.192933	1	16	ureter development	SOX8	BP
990	GO:0090153	0.176496	5.48279	0.192933	1	16	regulation of sphingolipid biosynthetic process	NSMAF	BP
991	GO:0097067	0.176496	5.48279	0.192933	1	16	cellular response to thyroid hormone stimulus	GAS2L1	BP
992	GO:0097091	0.176496	5.48279	0.192933	1	16	synaptic vesicle clustering	SYN2	BP
993	GO:0099116	0.176496	5.48279	0.192933	1	16	tRNA 5'-end processing	SSB	BP
994	GO:1902166	0.176496	5.48279	0.192933	1	16	negative regulation of intrinsic apoptotic signaling pathway in response to DNA damage by p53 class mediator	ZNF385A	BP
995	GO:1903541	0.176496	5.48279	0.192933	1	16	regulation of exosomal secretion	SDCBP	BP
996	GO:1905038	0.176496	5.48279	0.192933	1	16	regulation of membrane lipid metabolic process	NSMAF	BP
997	GO:2000303	0.176496	5.48279	0.192933	1	16	regulation of ceramide biosynthetic process	NSMAF	BP
998	GO:0001838	0.176666	2.11629	1.44699	3	120	embryonic epithelial tube formation	MTHFR;DLC1;SOX8	BP
999	GO:0051173	0.179592	1.19394	34.6073	40	2870	positive regulation of nitrogen compound metabolic process	ACTN2;ADCY2;MYRF;CR1;ACE;ERN1;FCGR1A;FGFR2;HMGA1;LRP4;MYH9;PSMC1;PTK2;RAN;SDCBP;TFDP2;NSMAF;THOC5;SEC22B;NOD1;DLC1;ARL6IP5;ERN2;ECD;MORC2;SEC14L2;TRUB2;VENTX;BRD7;SOX8;PRDM11;NAT14;PLEKHN1;NKD2;NEK10;JAKMIP1;ADCY4;CNOT6L;IRF2BP2;AGRN	BP
1000	GO:0000165	0.179659	1.34374	10.6354	14	882	MAPK cascade	ACTN2;ERN1;FGFR2;JAK1;PSMC1;PTK2;RGS3;SDCBP;BTN2A2;NOD1;ARL6IP5;ERN2;PRDM11;NEK10	BP
1001	GO:0010506	0.17973	1.61308	3.7863	6	314	regulation of autophagy	ERN1;ITPR1;PTK2;SEC22B;NOD1;SPTLC1	BP
1002	GO:0010257	0.180428	2.65828	0.77173	2	64	NADH dehydrogenase complex assembly	NDUFA5;NDUFS3	BP
1003	GO:0015909	0.180428	2.65828	0.77173	2	64	long-chain fatty acid transport	ACE;LCN1	BP
1004	GO:0032981	0.180428	2.65828	0.77173	2	64	mitochondrial respiratory chain complex I assembly	NDUFA5;NDUFS3	BP
1005	GO:0046128	0.180428	2.65828	0.77173	2	64	purine ribonucleoside metabolic process	RAN;MFN1	BP
1006	GO:1902108	0.180428	2.65828	0.77173	2	64	regulation of mitochondrial membrane permeability involved in apoptotic process	GZMB;TFDP2	BP
1007	GO:1905710	0.180428	2.65828	0.77173	2	64	positive regulation of membrane permeability	GZMB;TFDP2	BP
1008	GO:0023014	0.183867	1.33726	10.6836	14	886	signal transduction by protein phosphorylation	ACTN2;ERN1;FGFR2;JAK1;PSMC1;PTK2;RGS3;SDCBP;BTN2A2;NOD1;ARL6IP5;ERN2;PRDM11;NEK10	BP
1009	GO:0035924	0.184766	2.61593	0.783788	2	65	cellular response to vascular endothelial growth factor stimulus	ERN1;MYO1C	BP
1010	GO:0071242	0.184766	2.61593	0.783788	2	65	cellular response to ammonium ion	SLC34A1;AGRN	BP
1011	GO:0097194	0.184766	2.61593	0.783788	2	65	execution phase of apoptosis	DLC1;ERN2	BP
1012	GO:0090596	0.184984	1.68798	3.01457	5	250	sensory organ morphogenesis	ABR;FGFR2;PRKRA;SOX8;TENM3	BP
1013	GO:0031329	0.185355	1.35082	9.81544	13	814	regulation of cellular catabolic process	ERN1;ITPR1;PSMC1;PTK2;SDCBP;SEC22B;NOD1;SPTLC1;ECD;DIS3;PLEKHN1;NKD2;CNOT6L	BP
1014	GO:0006379	0.186435	5.13983	0.204991	1	17	mRNA cleavage	ERN1	BP
1015	GO:0006750	0.186435	5.13983	0.204991	1	17	glutathione biosynthetic process	GGT3P	BP
1016	GO:0006978	0.186435	5.13983	0.204991	1	17	DNA damage response, signal transduction by p53 class mediator resulting in transcription of p21 class mediator	ZNF385A	BP
1017	GO:0007213	0.186435	5.13983	0.204991	1	17	G protein-coupled acetylcholine receptor signaling pathway	AGRN	BP
1018	GO:0009148	0.186435	5.13983	0.204991	1	17	pyrimidine nucleoside triphosphate biosynthetic process	DTYMK	BP
1019	GO:0018904	0.186435	5.13983	0.204991	1	17	ether metabolic process	CYP2W1	BP
1020	GO:0030277	0.186435	5.13983	0.204991	1	17	maintenance of gastrointestinal epithelium	MUC4	BP
1021	GO:0033962	0.186435	5.13983	0.204991	1	17	cytoplasmic mRNA processing body assembly	CNOT6L	BP
1022	GO:0034312	0.186435	5.13983	0.204991	1	17	diol biosynthetic process	SPTLC1	BP
1023	GO:0034629	0.186435	5.13983	0.204991	1	17	cellular protein-containing complex localization	RAN	BP
1024	GO:0035855	0.186435	5.13983	0.204991	1	17	megakaryocyte development	ZNF385A	BP
1025	GO:0043171	0.186435	5.13983	0.204991	1	17	peptide catabolic process	ACE	BP
1026	GO:0045187	0.186435	5.13983	0.204991	1	17	regulation of circadian sleep/wake cycle, sleep	PER3	BP
1027	GO:0055003	0.186435	5.13983	0.204991	1	17	cardiac myofibril assembly	OBSL1	BP
1028	GO:0070131	0.186435	5.13983	0.204991	1	17	positive regulation of mitochondrial translation	TRUB2	BP
1029	GO:0070885	0.186435	5.13983	0.204991	1	17	negative regulation of calcineurin-NFAT signaling cascade	HOMER3	BP
1030	GO:0106057	0.186435	5.13983	0.204991	1	17	negative regulation of calcineurin-mediated signaling	HOMER3	BP
1031	GO:1990573	0.186435	5.13983	0.204991	1	17	potassium ion import across plasma membrane	HCN2	BP
1032	GO:2000811	0.186435	5.13983	0.204991	1	17	negative regulation of anoikis	PTK2	BP
1033	GO:0051171	0.186858	1.14869	67.4902	74	5597	regulation of nitrogen compound metabolic process	ACTN2;ADCY2;PARP4;MYRF;CR1;CYP51A1;ACE;ERN1;FCGR1A;FGFR2;GLG1;GRIN2C;HMGA1;LCN1;FADS1;LRP4;MTHFR;MYH9;PSMC1;PTK2;RAN;RGS3;BRD2;SDCBP;GCFC2;TCP10;TFDP2;TTF1;NSMAF;CUL4A;GAS7;THOC5;PER3;SEC22B;BTN2A2;NOD1;DLC1;ARL6IP5;ERN2;PTPRT;ECD;MORC2;DIS3;SSPO;SEC14L2;RBFOX2;ZNF385A;ZNF285;TRUB2;VENTX;BRD7;SOX8;CHCHD3;ZNF415;STOX2;PRDM11;NAT14;ZFYVE28;CTDSP1;PRAMEF1;ZSCAN5A;PLEKHN1;NKD2;ZNF816;NEK10;JAKMIP1;ZN…	BP
1034	GO:0010604	0.187942	1.18299	36.6692	42	3041	positive regulation of macromolecule metabolic process	ACTN2;ADCY2;MYRF;CR1;ACE;ERN1;FCGR1A;FGFR2;HMGA1;LRP4;MYH9;MYO1C;PSMC1;PTK2;RAN;SDCBP;TFDP2;THOC5;SEC22B;NOD1;DLC1;ARL6IP5;ERN2;ECD;MORC2;SEC14L2;WHRN;TRUB2;VENTX;BRD7;SOX8;PRDM11;NAT14;PLEKHN1;NKD2;ZNF804A;NEK10;JAKMIP1;ADCY4;CNOT6L;IRF2BP2;AGRN	BP
1035	GO:0042177	0.188729	2.04586	1.49523	3	124	negative regulation of protein catabolic process	CYP51A1;GRIN2C;SDCBP	BP
1036	GO:0006163	0.188843	1.43906	6.36677	9	528	purine nucleotide metabolic process	ADCY2;NDUFA5;NDUFS3;RAN;PAPSS1;HACD1;ECD;MFN1;ADCY4	BP
1037	GO:0006906	0.18912	2.57491	0.795847	2	66	vesicle fusion	SEC22B;NKD2	BP
1038	GO:0016239	0.18912	2.57491	0.795847	2	66	positive regulation of macroautophagy	NOD1;SPTLC1	BP
1039	GO:0044087	0.189195	1.32924	10.7439	14	891	regulation of cellular component biogenesis	ACE;MYO1C;PLD1;PTK2;SDCBP;TBCD;NSMAF;CUL4A;SEC22B;DLC1;MACF1;EVL;CNOT6L;AGRN	BP
1040	GO:0009792	0.189645	1.40752	7.23497	10	600	embryo development ending in birth or egg hatching	FGFR2;MTHFR;MYH9;CUL4A;DLC1;GPR161;SOX8;STOX2;DSCAML1;ADGRF5	BP
1041	GO:0051129	0.190792	1.38078	8.11522	11	673	negative regulation of cellular component organization	ACE;HMGA1;LRP4;PTK2;SDCBP;TBCD;SEC22B;DLC1;NDC80;EVL;PRAG1	BP
1042	GO:0016197	0.192272	1.79584	2.26696	4	188	endosomal transport	ACTN2;EIPR1;DCLK1;TOM1	BP
1043	GO:0019693	0.193058	1.43053	6.40295	9	531	ribose phosphate metabolic process	ADCY2;NDUFA5;NDUFS3;RAN;PAPSS1;HACD1;ECD;MFN1;ADCY4	BP
1044	GO:0010812	0.193487	2.53515	0.807905	2	67	negative regulation of cell-substrate adhesion	TBCD;DLC1	BP
1045	GO:0033866	0.193487	2.53515	0.807905	2	67	nucleoside bisphosphate biosynthetic process	PAPSS1;HACD1	BP
1046	GO:0034030	0.193487	2.53515	0.807905	2	67	ribonucleoside bisphosphate biosynthetic process	PAPSS1;HACD1	BP
1047	GO:0034033	0.193487	2.53515	0.807905	2	67	purine nucleoside bisphosphate biosynthetic process	PAPSS1;HACD1	BP
1048	GO:0042278	0.193487	2.53515	0.807905	2	67	purine nucleoside metabolic process	RAN;MFN1	BP
1049	GO:0006814	0.19472	1.78603	2.27902	4	189	sodium ion transport	HCN2;SCN5A;SLC34A1;SLC38A2	BP
1050	GO:0030010	0.194839	2.01237	1.51934	3	126	establishment of cell polarity	MYH9;PTK2;NDC80	BP
1051	GO:0051592	0.194839	2.01237	1.51934	3	126	response to calcium ion	SCN5A;AKR1C3;RASA4B	BP
1052	GO:0007178	0.196072	1.56647	3.89482	6	323	transmembrane receptor protein serine/threonine kinase signaling pathway	GLG1;LRP4;PTK2;SDCBP;FERMT2;F11R	BP
1053	GO:0006337	0.196255	4.83721	0.217049	1	18	nucleosome disassembly	HMGA1	BP
1054	GO:0006346	0.196255	4.83721	0.217049	1	18	methylation-dependent chromatin silencing	MORC2	BP
1055	GO:0010107	0.196255	4.83721	0.217049	1	18	potassium ion import	HCN2	BP
1056	GO:0034471	0.196255	4.83721	0.217049	1	18	ncRNA 5'-end processing	SSB	BP
1057	GO:0038083	0.196255	4.83721	0.217049	1	18	peptidyl-tyrosine autophosphorylation	ACE	BP
1058	GO:0042772	0.196255	4.83721	0.217049	1	18	DNA damage response, signal transduction resulting in transcription	ZNF385A	BP
1059	GO:0048557	0.196255	4.83721	0.217049	1	18	embryonic digestive tract morphogenesis	FGFR2	BP
1060	GO:0051895	0.196255	4.83721	0.217049	1	18	negative regulation of focal adhesion assembly	DLC1	BP
1061	GO:0055083	0.196255	4.83721	0.217049	1	18	monovalent inorganic anion homeostasis	SLC34A1	BP
1062	GO:0060219	0.196255	4.83721	0.217049	1	18	camera-type eye photoreceptor cell differentiation	SOX8	BP
1063	GO:0070633	0.196255	4.83721	0.217049	1	18	transepithelial transport	ITPR1	BP
1064	GO:0071371	0.196255	4.83721	0.217049	1	18	cellular response to gonadotropin stimulus	LHCGR	BP
1065	GO:0098581	0.196255	4.83721	0.217049	1	18	detection of external biotic stimulus	NOD1	BP
1066	GO:1902165	0.196255	4.83721	0.217049	1	18	regulation of intrinsic apoptotic signaling pathway in response to DNA damage by p53 class mediator	ZNF385A	BP
1067	GO:1902644	0.196255	4.83721	0.217049	1	18	tertiary alcohol metabolic process	AKR1C3	BP
1068	GO:0098657	0.197104	1.34984	9.05577	12	751	import into cell	ABR;HCN2;FCGR1A;LRP4;MYH9;MYO1C;PTK2;SDCBP;SLC34A1;TRIP10;TOM1;ARL6IP5	BP
1069	GO:0006694	0.197177	1.77632	2.29107	4	190	steroid biosynthetic process	CYP51A1;RAN;AKR1C3;SEC14L2	BP
1070	GO:0044272	0.197177	1.77632	2.29107	4	190	sulfur compound biosynthetic process	GGT3P;PAPSS1;HACD1;DSE	BP
1071	GO:0007409	0.197701	1.50206	4.7389	7	393	axonogenesis	FGFR2;LRP4;PTK2;DCLK1;MACF1;EVL;DSCAML1	BP
1072	GO:0050891	0.197867	2.4966	0.819963	2	68	multicellular organismal water homeostasis	ADCY2;ADCY4	BP
1073	GO:0061515	0.197867	2.4966	0.819963	2	68	myeloid cell development	ZNF385A;ADGRF5	BP
1074	GO:0007265	0.197922	1.56146	3.90688	6	324	Ras protein signal transduction	ABR;PLD1;DLC1;TIAM2;PRAG1;RASA4B	BP
1075	GO:0048646	0.199019	1.28025	13.5535	17	1124	anatomical structure formation involved in morphogenesis	ACTN2;FGFR2;JAK1;MTHFR;MYH9;PTK2;SLC34A1;SLC12A6;DLC1;POFUT2;OBSL1;WHRN;ZNF385A;SOX8;AGGF1;KIF16B;MIR1908	BP
1076	GO:0044260	0.200023	1.13297	93.4155	100	7747	cellular macromolecule metabolic process	ACTN2;ADCY2;PARP4;MYRF;TMEM258;CR1;ACE;DMBT1;ERN1;FCGR1A;FGFR2;GGT3P;GLG1;HMGA1;JAK1;LCN1;FADS1;LRP4;MCM3;MSRA;MTHFR;MUC3A;MUC4;MYH9;PSMC1;PTK2;RAN;RGS3;BRD2;RPL27A;SDCBP;SLC34A1;SSB;GCFC2;TFDP2;TTF1;CUL4A;GAS7;THOC5;PRKRA;PER3;HERC3;HERC2;DCLK1;BTN2A2;NOD1;DLC1;UBAC1;ARL6IP5;ERN2;PTPRT;ECD;MORC2;DIS3;SSPO;POFUT2;OBSL1;SEC14L2;RBFOX2;ZNF385A;ZNF285;TRUB2;VENTX;BRD7;DSE;SOX8;CHCHD3;PHF10;KIF16B;ZN…	BP
1077	GO:0007264	0.200477	1.45093	5.6071	8	465	small GTPase mediated signal transduction	ABR;PLD1;TRIP10;SRGAP3;DLC1;TIAM2;PRAG1;RASA4B	BP
1078	GO:0007005	0.202024	1.44768	5.61916	8	466	mitochondrion organization	GZMB;NDUFA5;NDUFS3;TFDP2;MTFP1;CHCHD3;MFN1;ALKBH7	BP
1079	GO:0045732	0.202121	1.75723	2.31519	4	192	positive regulation of protein catabolic process	PSMC1;PTK2;SEC22B;NKD2	BP
1080	GO:0002181	0.202259	2.4592	0.832021	2	69	cytoplasmic translation	ZNF385A;JAKMIP1	BP
1081	GO:1903364	0.204093	1.96412	1.55552	3	129	positive regulation of cellular protein catabolic process	PSMC1;PTK2;NKD2	BP
1082	GO:0048468	0.204323	1.20759	23.7669	28	1971	cell development	ACTN2;MYRF;FGFR2;LRP4;MYH9;PTK2;RAN;TBCD;DCLK1;FERMT2;OBSL1;MACF1;RBFOX2;WHRN;ZNF385A;SOX8;F11R;EVL;TENM3;DSCAML1;CTDSP1;SPAG16;TSSK1B;ZNF804A;PRAG1;ADGRF5;TUBB8;AGRN	BP
1083	GO:0001991	0.205956	4.56822	0.229107	1	19	regulation of systemic arterial blood pressure by circulatory renin-angiotensin	ACE	BP
1084	GO:0002577	0.205956	4.56822	0.229107	1	19	regulation of antigen processing and presentation	NOD1	BP
1085	GO:0009147	0.205956	4.56822	0.229107	1	19	pyrimidine nucleoside triphosphate metabolic process	DTYMK	BP
1086	GO:0019184	0.205956	4.56822	0.229107	1	19	nonribosomal peptide biosynthetic process	GGT3P	BP
1087	GO:0019370	0.205956	4.56822	0.229107	1	19	leukotriene biosynthetic process	GGT3P	BP
1088	GO:0021756	0.205956	4.56822	0.229107	1	19	striatum development	JAKMIP1	BP
1089	GO:0032026	0.205956	4.56822	0.229107	1	19	response to magnesium ion	SLC34A1	BP
1090	GO:0032495	0.205956	4.56822	0.229107	1	19	response to muramyl dipeptide	NOD1	BP
1091	GO:0032891	0.205956	4.56822	0.229107	1	19	negative regulation of organic acid transport	ARL6IP5	BP
1092	GO:0033189	0.205956	4.56822	0.229107	1	19	response to vitamin A	SLC34A1	BP
1093	GO:0034104	0.205956	4.56822	0.229107	1	19	negative regulation of tissue remodeling	ABR	BP
1094	GO:0035338	0.205956	4.56822	0.229107	1	19	long-chain fatty-acyl-CoA biosynthetic process	HACD1	BP
1095	GO:0046475	0.205956	4.56822	0.229107	1	19	glycerophospholipid catabolic process	PNPLA6	BP
1096	GO:0046653	0.205956	4.56822	0.229107	1	19	tetrahydrofolate metabolic process	MTHFR	BP
1097	GO:0046655	0.205956	4.56822	0.229107	1	19	folic acid metabolic process	MTHFR	BP
1098	GO:0050860	0.205956	4.56822	0.229107	1	19	negative regulation of T cell receptor signaling pathway	BTN2A2	BP
1099	GO:0051580	0.205956	4.56822	0.229107	1	19	regulation of neurotransmitter uptake	ARL6IP5	BP
1100	GO:0051647	0.205956	4.56822	0.229107	1	19	nucleus localization	PTK2	BP
1101	GO:0071071	0.205956	4.56822	0.229107	1	19	regulation of phospholipid biosynthetic process	ADGRF5	BP
1102	GO:0072077	0.205956	4.56822	0.229107	1	19	renal vesicle morphogenesis	SOX8	BP
1103	GO:0072079	0.205956	4.56822	0.229107	1	19	nephron tubule formation	SOX8	BP
1104	GO:0089718	0.205956	4.56822	0.229107	1	19	amino acid import across plasma membrane	ARL6IP5	BP
1105	GO:0090190	0.205956	4.56822	0.229107	1	19	positive regulation of branching involved in ureteric bud morphogenesis	SOX8	BP
1106	GO:1901881	0.205956	4.56822	0.229107	1	19	positive regulation of protein depolymerization	ACTN2	BP
1107	GO:1903392	0.205956	4.56822	0.229107	1	19	negative regulation of adherens junction organization	DLC1	BP
1108	GO:1990182	0.205956	4.56822	0.229107	1	19	exosomal secretion	SDCBP	BP
1109	GO:2000774	0.205956	4.56822	0.229107	1	19	positive regulation of cellular senescence	HMGA1	BP
1110	GO:0000045	0.206662	2.4229	0.84408	2	70	autophagosome assembly	SEC22B;ATG2A	BP
1111	GO:0007200	0.206662	2.4229	0.84408	2	70	phospholipase C-activating G protein-coupled receptor signaling pathway	ACTN2;LHCGR	BP
1112	GO:0090502	0.206662	2.4229	0.84408	2	70	RNA phosphodiester bond hydrolysis, endonucleolytic	ERN1;ERN2	BP
1113	GO:0071241	0.207101	1.73853	2.33931	4	194	cellular response to inorganic substance	SCN5A;SLC34A1;AKR1C3;RASA4B	BP
1114	GO:0033674	0.207396	1.40283	6.52353	9	541	positive regulation of kinase activity	ADCY2;ACE;ERN1;FCGR1A;PTK2;NOD1;ERN2;NEK10;ADCY4	BP
1115	GO:0006820	0.208854	1.40011	6.53559	9	542	anion transport	CLCN6;ACE;LCN1;ABCC1;SLC34A1;SLCO1A2;ABCC5;ARL6IP5;SLC38A2	BP
1116	GO:0003231	0.210319	1.93321	1.57963	3	131	cardiac ventricle development	FGFR2;SCN5A;HECTD1	BP
1117	GO:0042770	0.210319	1.93321	1.57963	3	131	signal transduction in response to DNA damage	TFDP2;ZNF385A;CNOT6L	BP
1118	GO:0030162	0.210471	1.32918	9.18841	12	762	regulation of proteolysis	CR1;GLG1;LCN1;MYH9;PSMC1;PTK2;SDCBP;NOD1;DLC1;ARL6IP5;SSPO;NKD2	BP
1119	GO:0000245	0.211076	2.38765	0.856138	2	71	spliceosomal complex assembly	GCFC2;SLU7	BP
1120	GO:0000288	0.211076	2.38765	0.856138	2	71	nuclear-transcribed mRNA catabolic process, deadenylation-dependent decay	DIS3;CNOT6L	BP
1121	GO:0001707	0.211076	2.38765	0.856138	2	71	mesoderm formation	FGFR2;POFUT2	BP
1122	GO:0043507	0.211076	2.38765	0.856138	2	71	positive regulation of JUN kinase activity	ERN1;ERN2	BP
1123	GO:1903313	0.211076	2.38765	0.856138	2	71	positive regulation of mRNA metabolic process	PLEKHN1;CNOT6L	BP
1124	GO:1903747	0.211076	2.38765	0.856138	2	71	regulation of establishment of protein localization to mitochondrion	GZMB;TFDP2	BP
1125	GO:0010564	0.212943	1.32548	9.21253	12	764	regulation of cell cycle process	PSMC1;TFDP2;CUL4A;BTN2A2;NDC80;ECD;OBSL1;ZNF385A;BRD7;CTDSP1;NEK10;CNOT6L	BP
1126	GO:0007399	0.213118	1.18961	26.7212	31	2216	nervous system development	ABR;MYRF;FGFR2;GRIN2C;LRP4;MTHFR;NDUFS3;PTK2;RAN;SCN5A;TBCD;DCLK1;DLC1;SSPO;OBSL1;GPR161;MACF1;RBFOX2;WHRN;SOX8;EVL;SLC38A2;PHF10;TENM3;DSCAML1;PCDHB16;CTDSP1;ZNF804A;JAKMIP1;PRAG1;AGRN	BP
1127	GO:0000070	0.213448	1.91811	1.59169	3	132	mitotic sister chromatid segregation	RAN;NDC80;CDCA8	BP
1128	GO:0007286	0.213448	1.91811	1.59169	3	132	spermatid development	RAN;SPAG16;TSSK1B	BP
1129	GO:0019538	0.213576	1.13377	66.1758	72	5488	protein metabolic process	ACTN2;ADCY2;PARP4;MYRF;TMEM258;CR1;CYP51A1;ACE;DMBT1;ERN1;FCGR1A;FGFR2;GGT3P;GLG1;GRIN2C;GZMB;JAK1;LCN1;LRP4;MSRA;MTHFR;MUC3A;MUC4;MYH9;PSMC1;PTK2;RGS3;RPL27A;SDCBP;SLC34A1;TTF1;CUL4A;PRKRA;HERC3;HERC2;DCLK1;SEC22B;BTN2A2;NOD1;DLC1;UBAC1;ARL6IP5;ERN2;PTPRT;MST1L;SSPO;POFUT2;OBSL1;ZNF385A;TRUB2;BRD7;DSE;PHF10;PRDM11;RIMKLB;DPP10;ZFYVE28;CTDSP1;KMT2C;ARMT1;TSSK1B;PLEKHN1;NKD2;NEK10;JAKMIP1;ADCY4;MU…	BP
1130	GO:0120036	0.214095	1.23858	16.4837	20	1367	plasma membrane bounded cell projection organization	ACTN2;FGFR2;LRP4;MYH9;PLD1;PTK2;SDCBP;DCLK1;OBSL1;MACF1;RBFOX2;WHRN;EVL;TENM3;DSCAML1;SPAG16;ZNF804A;FOPNL;PRAG1;AGRN	BP
1131	GO:0000956	0.214638	1.71121	2.37548	4	197	nuclear-transcribed mRNA catabolic process	RPL27A;SSB;DIS3;CNOT6L	BP
1132	GO:0032268	0.214727	1.17988	29.579	34	2453	regulation of cellular protein metabolic process	ADCY2;CR1;ACE;ERN1;FCGR1A;FGFR2;GLG1;LCN1;LRP4;MTHFR;MYH9;PSMC1;PTK2;RGS3;SDCBP;BTN2A2;NOD1;DLC1;ARL6IP5;ERN2;PTPRT;SSPO;ZNF385A;TRUB2;BRD7;PRDM11;ZFYVE28;CTDSP1;PLEKHN1;NKD2;NEK10;JAKMIP1;ADCY4;CNOT6L	BP
1133	GO:0007193	0.215499	2.3534	0.868196	2	72	adenylate cyclase-inhibiting G protein-coupled receptor signaling pathway	ADCY2;ADCY4	BP
1134	GO:0050000	0.215499	2.3534	0.868196	2	72	chromosome localization	NDC80;CDCA8	BP
1135	GO:0051303	0.215499	2.3534	0.868196	2	72	establishment of chromosome localization	NDC80;CDCA8	BP
1136	GO:1902117	0.215499	2.3534	0.868196	2	72	positive regulation of organelle assembly	SDCBP;CNOT6L	BP
1137	GO:0000966	0.215541	4.32754	0.241166	1	20	RNA 5'-end processing	SSB	BP
1138	GO:0006817	0.215541	4.32754	0.241166	1	20	phosphate ion transport	SLC34A1	BP
1139	GO:0009081	0.215541	4.32754	0.241166	1	20	branched-chain amino acid metabolic process	BCKDHA	BP
1140	GO:0009083	0.215541	4.32754	0.241166	1	20	branched-chain amino acid catabolic process	BCKDHA	BP
1141	GO:0015012	0.215541	4.32754	0.241166	1	20	heparan sulfate proteoglycan biosynthetic process	DSE	BP
1142	GO:0021697	0.215541	4.32754	0.241166	1	20	cerebellar cortex formation	WHRN	BP
1143	GO:0031498	0.215541	4.32754	0.241166	1	20	chromatin disassembly	HMGA1	BP
1144	GO:0032986	0.215541	4.32754	0.241166	1	20	protein-DNA complex disassembly	HMGA1	BP
1145	GO:0034311	0.215541	4.32754	0.241166	1	20	diol metabolic process	SPTLC1	BP
1146	GO:0042474	0.215541	4.32754	0.241166	1	20	middle ear morphogenesis	PRKRA	BP
1147	GO:0043031	0.215541	4.32754	0.241166	1	20	negative regulation of macrophage activation	ADGRF5	BP
1148	GO:0051383	0.215541	4.32754	0.241166	1	20	kinetochore organization	NDC80	BP
1149	GO:0060216	0.215541	4.32754	0.241166	1	20	definitive hemopoiesis	RBFOX2	BP
1150	GO:0060602	0.215541	4.32754	0.241166	1	20	branch elongation of an epithelium	FGFR2	BP
1151	GO:0060713	0.215541	4.32754	0.241166	1	20	labyrinthine layer morphogenesis	FGFR2	BP
1152	GO:0072087	0.215541	4.32754	0.241166	1	20	renal vesicle development	SOX8	BP
1153	GO:0072234	0.215541	4.32754	0.241166	1	20	metanephric nephron tubule development	SOX8	BP
1154	GO:0086014	0.215541	4.32754	0.241166	1	20	atrial cardiac muscle cell action potential	SCN5A	BP
1155	GO:0086026	0.215541	4.32754	0.241166	1	20	atrial cardiac muscle cell to AV node cell signaling	SCN5A	BP
1156	GO:0086066	0.215541	4.32754	0.241166	1	20	atrial cardiac muscle cell to AV node cell communication	SCN5A	BP
1157	GO:0097062	0.215541	4.32754	0.241166	1	20	dendritic spine maintenance	ZNF804A	BP
1158	GO:0097734	0.215541	4.32754	0.241166	1	20	extracellular exosome biogenesis	SDCBP	BP
1159	GO:0043434	0.216435	1.45951	4.87155	7	404	response to peptide hormone	ACTN2;ADCY2;LHCGR;MYO1C;PTK2;SLC34A1;ADCY4	BP
1160	GO:1901699	0.216687	1.35978	7.47613	10	620	cellular response to nitrogen compound	ACTN2;ADCY2;HCN2;LHCGR;MYO1C;PTK2;SLC34A1;NOD1;ADCY4;AGRN	BP
1161	GO:1903050	0.217167	1.7023	2.38754	4	198	regulation of proteolysis involved in cellular protein catabolic process	PSMC1;PTK2;SDCBP;NKD2	BP
1162	GO:0009152	0.218777	1.58305	3.2075	5	266	purine ribonucleotide biosynthetic process	ADCY2;PAPSS1;HACD1;ECD;ADCY4	BP
1163	GO:0048762	0.219705	1.69347	2.3996	4	199	mesenchymal cell differentiation	FGFR2;SDCBP;POFUT2;SOX8	BP
1164	GO:0001895	0.219931	2.32013	0.880255	2	73	retina homeostasis	LCN1;WHRN	BP
1165	GO:0008652	0.219931	2.32013	0.880255	2	73	cellular amino acid biosynthetic process	GPT;RIMKLB	BP
1166	GO:0044766	0.219931	2.32013	0.880255	2	73	multi-organism transport	RAN;THOC5	BP
1167	GO:0048332	0.219931	2.32013	0.880255	2	73	mesoderm morphogenesis	FGFR2;POFUT2	BP
1168	GO:1902579	0.219931	2.32013	0.880255	2	73	multi-organism localization	RAN;THOC5	BP
1169	GO:1905037	0.219931	2.32013	0.880255	2	73	autophagosome organization	SEC22B;ATG2A	BP
1170	GO:1902532	0.220664	1.37877	6.63205	9	550	negative regulation of intracellular signal transduction	ITPR1;NDUFS3;RGS3;HOMER3;BTN2A2;DLC1;PTPRT;ZNF385A;RASA4B	BP
1171	GO:0006955	0.220766	1.18637	25.9012	30	2148	immune response	ABR;CR1;DMBT1;FCGR1A;GZMB;HLA-A;HLA-DPB1;JAK1;KIR2DL1;LAIR1;MUC3A;MUC4;MYO1C;PLD1;PSMC1;PTK2;SDCBP;PRKRA;TOM1;BTN2A2;NOD1;TMC6;EVL;FAM49B;KIF16B;SLAMF7;MUC20;MUC19;TREML4;MUC21	BP
1172	GO:1902531	0.221938	1.19963	22.1631	26	1838	regulation of intracellular signal transduction	ABR;ERN1;FGFR2;ITPR1;NDUFS3;PTK2;RGS3;SDCBP;PRKRA;AKR1C3;TRIP10;HOMER3;SRGAP3;BTN2A2;NOD1;DLC1;ARL6IP5;ERN2;PTPRT;ZNF385A;TIAM2;BRD7;PRDM11;NEK10;PRAG1;RASA4B	BP
1173	GO:0007254	0.22225	1.68473	2.41166	4	200	JNK cascade	ERN1;SDCBP;NOD1;ERN2	BP
1174	GO:0120035	0.222277	1.35061	7.52437	10	624	regulation of plasma membrane bounded cell projection organization	LRP4;PLD1;PTK2;OBSL1;MACF1;EVL;TENM3;ZNF804A;PRAG1;AGRN	BP
1175	GO:0009141	0.222542	1.49901	4.06364	6	337	nucleoside triphosphate metabolic process	DTYMK;NDUFA5;NDUFS3;RAN;ECD;MFN1	BP
1176	GO:0010977	0.222893	1.8742	1.62787	3	135	negative regulation of neuron projection development	LRP4;PTK2;PRAG1	BP
1177	GO:2001056	0.222893	1.8742	1.62787	3	135	positive regulation of cysteine-type endopeptidase activity	NOD1;DLC1;ARL6IP5	BP
1178	GO:0090305	0.223132	1.57083	3.23162	5	268	nucleic acid phosphodiester bond hydrolysis	ERN1;CUL4A;ERN2;DIS3;CNOT6L	BP
1179	GO:0030097	0.223641	1.29484	10.2134	13	847	hemopoiesis	CR1;ACE;FGFR2;MYH9;PSMC1;CUL4A;THOC5;BTN2A2;RBFOX2;ZNF385A;KMT2C;ADGRF5;IRF2BP2	BP
1180	GO:0030104	0.22437	2.28777	0.892313	2	74	water homeostasis	ADCY2;ADCY4	BP
1181	GO:0086001	0.22437	2.28777	0.892313	2	74	cardiac muscle cell action potential	HCN2;SCN5A	BP
1182	GO:0010810	0.224803	1.67608	2.42371	4	201	regulation of cell-substrate adhesion	PTK2;TBCD;DLC1;MACF1	BP
1183	GO:2001020	0.224803	1.67608	2.42371	4	201	regulation of response to DNA damage stimulus	CUL4A;THOC5;ZNF385A;ARMT1	BP
1184	GO:0003094	0.225011	4.11093	0.253224	1	21	glomerular filtration	ADGRF5	BP
1185	GO:0006293	0.225011	4.11093	0.253224	1	21	nucleotide-excision repair, preincision complex stabilization	CUL4A	BP
1186	GO:0006295	0.225011	4.11093	0.253224	1	21	nucleotide-excision repair, DNA incision, 3'-to lesion	CUL4A	BP
1187	GO:0015721	0.225011	4.11093	0.253224	1	21	bile acid and bile salt transport	SLCO1A2	BP
1188	GO:0015813	0.225011	4.11093	0.253224	1	21	L-glutamate transmembrane transport	ARL6IP5	BP
1189	GO:0022010	0.225011	4.11093	0.253224	1	21	central nervous system myelination	MYRF	BP
1190	GO:0032291	0.225011	4.11093	0.253224	1	21	axon ensheathment in central nervous system	MYRF	BP
1191	GO:0032469	0.225011	4.11093	0.253224	1	21	endoplasmic reticulum calcium ion homeostasis	ITPR1	BP
1192	GO:0034204	0.225011	4.11093	0.253224	1	21	lipid translocation	ABCC1	BP
1193	GO:0035024	0.225011	4.11093	0.253224	1	21	negative regulation of Rho protein signal transduction	DLC1	BP
1194	GO:0035162	0.225011	4.11093	0.253224	1	21	embryonic hemopoiesis	THOC5	BP
1195	GO:0042573	0.225011	4.11093	0.253224	1	21	retinoic acid metabolic process	AKR1C3	BP
1196	GO:0042749	0.225011	4.11093	0.253224	1	21	regulation of circadian sleep/wake cycle	PER3	BP
1197	GO:0043090	0.225011	4.11093	0.253224	1	21	amino acid import	ARL6IP5	BP
1198	GO:0045332	0.225011	4.11093	0.253224	1	21	phospholipid translocation	ABCC1	BP
1199	GO:0050802	0.225011	4.11093	0.253224	1	21	circadian sleep/wake cycle, sleep	PER3	BP
1200	GO:0051589	0.225011	4.11093	0.253224	1	21	negative regulation of neurotransmitter transport	ARL6IP5	BP
1201	GO:0060008	0.225011	4.11093	0.253224	1	21	Sertoli cell differentiation	SOX8	BP
1202	GO:0060396	0.225011	4.11093	0.253224	1	21	growth hormone receptor signaling pathway	PTK2	BP
1203	GO:0071379	0.225011	4.11093	0.253224	1	21	cellular response to prostaglandin stimulus	AKR1C3	BP
1204	GO:0071459	0.225011	4.11093	0.253224	1	21	protein localization to chromosome, centromeric region	NDC80	BP
1205	GO:0071711	0.225011	4.11093	0.253224	1	21	basement membrane organization	NID2	BP
1206	GO:0072337	0.225011	4.11093	0.253224	1	21	modified amino acid transport	SLC38A2	BP
1207	GO:1901798	0.225011	4.11093	0.253224	1	21	positive regulation of signal transduction by p53 class mediator	ZNF385A	BP
1208	GO:2000269	0.225011	4.11093	0.253224	1	21	regulation of fibroblast apoptotic process	PRDM11	BP
1209	GO:0007017	0.226508	1.3438	7.56054	10	627	microtubule-based process	MYH9;PTK2;RAN;TBCD;NDC80;OBSL1;MACF1;SPAG16;FOPNL;TUBB8	BP
1210	GO:0032270	0.22754	1.21856	17.581	21	1458	positive regulation of cellular protein metabolic process	ADCY2;CR1;ACE;ERN1;FCGR1A;FGFR2;LRP4;MYH9;PSMC1;PTK2;SDCBP;NOD1;DLC1;ARL6IP5;ERN2;TRUB2;BRD7;NKD2;NEK10;JAKMIP1;ADCY4	BP
1211	GO:0006950	0.228285	1.14145	46.0868	51	3822	response to stress	ABR;PARP4;CR1;DMBT1;ERN1;FCGR1A;FGFR2;GRIN2C;GZMB;HLA-A;HLA-DPB1;HMGA1;ITPR1;JAK1;FADS1;MSRA;MTHFR;MUC3A;MUC4;MYH9;MYO1C;PSMC1;SDCBP;TFDP2;CUL4A;THOC5;PRKRA;AKR1C3;HERC2;SLC12A6;NOD1;ARL6IP5;SLU7;ERN2;GAS2L1;MORC2;MACF1;ZNF385A;F11R;EVL;SLC38A2;KIF16B;SLAMF7;ARMT1;PLEKHN1;ALKBH7;MUC20;CNOT6L;MUC19;TREML4;MUC21	BP
1212	GO:0030099	0.228684	1.43364	4.95595	7	411	myeloid cell differentiation	MYH9;CUL4A;THOC5;RBFOX2;ZNF385A;KMT2C;ADGRF5	BP
1213	GO:0006919	0.228816	2.25631	0.904371	2	75	activation of cysteine-type endopeptidase activity involved in apoptotic process	NOD1;DLC1	BP
1214	GO:0008584	0.229236	1.84602	1.65198	3	137	male gonad development	LHCGR;AKR1C3;SOX8	BP
1215	GO:0015718	0.229236	1.84602	1.65198	3	137	monocarboxylic acid transport	ACE;LCN1;SLCO1A2	BP
1216	GO:2000058	0.229236	1.84602	1.65198	3	137	regulation of ubiquitin-dependent protein catabolic process	PTK2;SDCBP;NKD2	BP
1217	GO:1901575	0.229589	1.18915	23.2122	27	1925	organic substance catabolic process	BCKDHA;CYP51A1;ACE;ERN1;GPT;GRIN2C;PLD1;PSMC1;PTK2;RPL27A;SDCBP;SSB;CUL4A;AKR1C3;SEC22B;ERN2;PNPLA6;ECD;DIS3;KIF16B;PLEKHN1;NKD2;CNOT6L;AGRN;USP17L8;USP17L7;BECN2	BP
1218	GO:0050768	0.229714	1.55285	3.26779	5	271	negative regulation of neurogenesis	LRP4;PTK2;SOX8;CTDSP1;PRAG1	BP
1219	GO:0051403	0.229714	1.55285	3.26779	5	271	stress-activated MAPK cascade	ERN1;SDCBP;NOD1;ARL6IP5;ERN2	BP
1220	GO:0032388	0.229932	1.65905	2.44783	4	203	positive regulation of intracellular transport	ACTN2;MYO1C;RAN;EIPR1	BP
1221	GO:0048666	0.230347	1.26209	12.0945	15	1003	neuron development	FGFR2;LRP4;PTK2;TBCD;DCLK1;OBSL1;MACF1;RBFOX2;WHRN;EVL;TENM3;DSCAML1;ZNF804A;PRAG1;AGRN	BP
1222	GO:0048522	0.230372	1.12768	60.6893	66	5033	positive regulation of cellular process	ABR;ACTN2;ADCY2;MYRF;CR1;ACE;ERN1;FCGR1A;FGFR2;GZMB;HLA-DPB1;HMGA1;LHCGR;LRP4;MYH9;MYO1C;PSMC1;PTK2;RAN;SCN5A;SDCBP;TFDP2;EIPR1;NSMAF;CUL4A;THOC5;PRKRA;AKR1C3;BTN2A2;NOD1;DLC1;NDC80;ARL6IP5;SPTLC1;ERN2;ECD;MORC2;OBSL1;MACF1;SEC14L2;ZNF385A;TIAM2;TRUB2;VENTX;BRD7;SOX8;EVL;FAM49B;AGGF1;TENM3;PRDM11;NAT14;PRAMEF1;PLEKHN1;NKD2;ZNF804A;NEK10;JAKMIP1;PRAG1;ADCY4;ADGRF5;CNOT6L;TREML4;IRF2BP2;AGRN;MIR1908	BP
1223	GO:0044267	0.230777	1.12873	58.7479	64	4872	cellular protein metabolic process	ACTN2;ADCY2;PARP4;TMEM258;CR1;ACE;DMBT1;ERN1;FCGR1A;FGFR2;GGT3P;GLG1;JAK1;LCN1;LRP4;MSRA;MTHFR;MUC3A;MUC4;MYH9;PSMC1;PTK2;RGS3;RPL27A;SDCBP;SLC34A1;TTF1;CUL4A;PRKRA;HERC3;HERC2;DCLK1;BTN2A2;NOD1;DLC1;UBAC1;ARL6IP5;ERN2;PTPRT;SSPO;POFUT2;OBSL1;ZNF385A;TRUB2;BRD7;PHF10;PRDM11;RIMKLB;ZFYVE28;CTDSP1;KMT2C;ARMT1;TSSK1B;PLEKHN1;NKD2;NEK10;JAKMIP1;ADCY4;MUC20;CNOT6L;MUC19;USP17L8;USP17L7;MUC21	BP
1224	GO:0044344	0.23242	1.83224	1.66404	3	138	cellular response to fibroblast growth factor stimulus	FGFR2;RBFOX2;KIF16B	BP
1225	GO:0046546	0.23242	1.83224	1.66404	3	138	development of primary male sexual characteristics	LHCGR;AKR1C3;SOX8	BP
1226	GO:0048515	0.23242	1.83224	1.66404	3	138	spermatid differentiation	RAN;SPAG16;TSSK1B	BP
1227	GO:0048705	0.232508	1.65066	2.45989	4	204	skeletal system morphogenesis	FGFR2;GLG1;PRKRA;DSCAML1	BP
1228	GO:0003281	0.233268	2.22569	0.916429	2	76	ventricular septum development	FGFR2;HECTD1	BP
1229	GO:0006890	0.233268	2.22569	0.916429	2	76	retrograde vesicle-mediated transport, Golgi to ER	COPA;SEC22B	BP
1230	GO:0032508	0.233268	2.22569	0.916429	2	76	DNA duplex unwinding	HMGA1;CUL4A	BP
1231	GO:0048812	0.234253	1.35549	6.74058	9	559	neuron projection morphogenesis	FGFR2;LRP4;PTK2;DCLK1;OBSL1;MACF1;RBFOX2;EVL;DSCAML1	BP
1232	GO:0071417	0.234253	1.35549	6.74058	9	559	cellular response to organonitrogen compound	ACTN2;ADCY2;HCN2;LHCGR;MYO1C;PTK2;SLC34A1;NOD1;ADCY4	BP
1233	GO:0000715	0.234367	3.91495	0.265282	1	22	nucleotide-excision repair, DNA damage recognition	CUL4A	BP
1234	GO:0000717	0.234367	3.91495	0.265282	1	22	nucleotide-excision repair, DNA duplex unwinding	CUL4A	BP
1235	GO:0008299	0.234367	3.91495	0.265282	1	22	isoprenoid biosynthetic process	AKR1C3	BP
1236	GO:0009595	0.234367	3.91495	0.265282	1	22	detection of biotic stimulus	NOD1	BP
1237	GO:0032786	0.234367	3.91495	0.265282	1	22	positive regulation of DNA-templated transcription, elongation	THOC5	BP
1238	GO:0033622	0.234367	3.91495	0.265282	1	22	integrin activation	FERMT2	BP
1239	GO:0034067	0.234367	3.91495	0.265282	1	22	protein localization to Golgi apparatus	OBSL1	BP
1240	GO:0048103	0.234367	3.91495	0.265282	1	22	somatic stem cell division	FGFR2	BP
1241	GO:0051000	0.234367	3.91495	0.265282	1	22	positive regulation of nitric-oxide synthase activity	NOD1	BP
1242	GO:0061213	0.234367	3.91495	0.265282	1	22	positive regulation of mesonephros development	SOX8	BP
1243	GO:0071378	0.234367	3.91495	0.265282	1	22	cellular response to growth hormone stimulus	PTK2	BP
1244	GO:0071425	0.234367	3.91495	0.265282	1	22	hematopoietic stem cell proliferation	ACE	BP
1245	GO:0090343	0.234367	3.91495	0.265282	1	22	positive regulation of cell aging	HMGA1	BP
1246	GO:0097205	0.234367	3.91495	0.265282	1	22	renal filtration	ADGRF5	BP
1247	GO:0140112	0.234367	3.91495	0.265282	1	22	extracellular vesicle biogenesis	SDCBP	BP
1248	GO:1900078	0.234367	3.91495	0.265282	1	22	positive regulation of cellular response to insulin stimulus	MYO1C	BP
1249	GO:1903306	0.234367	3.91495	0.265282	1	22	negative regulation of regulated secretory pathway	ABR	BP
1250	GO:2000810	0.234367	3.91495	0.265282	1	22	regulation of bicellular tight junction assembly	MYO1C	BP
1251	GO:0002433	0.235612	1.81866	1.6761	3	139	immune response-regulating cell surface receptor signaling pathway involved in phagocytosis	FCGR1A;MYO1C;PTK2	BP
1252	GO:0038096	0.235612	1.81866	1.6761	3	139	Fc-gamma receptor signaling pathway involved in phagocytosis	FCGR1A;MYO1C;PTK2	BP
1253	GO:0072521	0.235781	1.35296	6.75264	9	560	purine-containing compound metabolic process	ADCY2;NDUFA5;NDUFS3;RAN;PAPSS1;HACD1;ECD;MFN1;ADCY4	BP
1254	GO:0008152	0.235848	1.12433	142.493	148	11817	metabolic process	ACTN2;ADCY2;PARP4;BCKDHA;MYRF;TMEM258;CR1;CYP2D7;CYP51A1;ACE;DMBT1;DTYMK;ERN1;FCGR1A;FGFR2;GGT3P;GLG1;GPT;GRIN2C;GZMB;HMGA1;ITPR1;JAK1;LCN1;LHCGR;FADS1;LRP4;MCM3;ABCC1;MSRA;MTHFR;MUC3A;MUC4;MYH9;MYO1C;NDUFA5;NDUFS3;PLD1;PRSS1;PSMC1;PTK2;RAN;RGS3;BRD2;RPL27A;SDCBP;SLC34A1;SNRPB2;SSB;GCFC2;TCN2;TCP10;TFDP2;TNXB;TTF1;NSMAF;CUL4A;GAS7;THOC5;PRKRA;AKR1C3;PER3;HERC3;HERC2;PAPSS1;HACD1;DCLK1;FADS2;SEC22…	BP
1255	GO:0031344	0.2365	1.32818	7.64495	10	634	regulation of cell projection organization	LRP4;PLD1;PTK2;OBSL1;MACF1;EVL;TENM3;ZNF804A;PRAG1;AGRN	BP
1256	GO:0006807	0.236777	1.11563	121.294	127	10059	nitrogen compound metabolic process	ACTN2;ADCY2;PARP4;BCKDHA;MYRF;TMEM258;CR1;CYP51A1;ACE;DMBT1;DTYMK;ERN1;FCGR1A;FGFR2;GGT3P;GLG1;GPT;GRIN2C;GZMB;HMGA1;JAK1;LCN1;FADS1;LRP4;MCM3;ABCC1;MSRA;MTHFR;MUC3A;MUC4;MYH9;NDUFA5;NDUFS3;PRSS1;PSMC1;PTK2;RAN;RGS3;BRD2;RPL27A;SDCBP;SLC34A1;SNRPB2;SSB;GCFC2;TCN2;TCP10;TFDP2;TTF1;NSMAF;CUL4A;GAS7;THOC5;PRKRA;AKR1C3;PER3;HERC3;HERC2;PAPSS1;HACD1;DCLK1;SEC22B;ABCC5;BTN2A2;NOD1;DLC1;UBAC1;ARL6IP5;SP…	BP
1257	GO:0006892	0.237725	2.19589	0.928488	2	77	post-Golgi vesicle-mediated transport	MACF1;KIF16B	BP
1258	GO:1903311	0.238576	1.52949	3.31603	5	275	regulation of mRNA metabolic process	PSMC1;DIS3;RBFOX2;PLEKHN1;CNOT6L	BP
1259	GO:0001837	0.238812	1.80528	1.68816	3	140	epithelial to mesenchymal transition	FGFR2;SDCBP;POFUT2	BP
1260	GO:0034250	0.238812	1.80528	1.68816	3	140	positive regulation of cellular amide metabolic process	NSMAF;TRUB2;JAKMIP1	BP
1261	GO:0071804	0.238812	1.80528	1.68816	3	140	cellular potassium ion transport	ACTN2;HCN2;DPP10	BP
1262	GO:0071805	0.238812	1.80528	1.68816	3	140	potassium ion transmembrane transport	ACTN2;HCN2;DPP10	BP
1263	GO:0002684	0.239456	1.2419	13.1074	16	1087	positive regulation of immune system process	CR1;DMBT1;FCGR1A;HLA-DPB1;MUC3A;MUC4;MYO1C;PSMC1;PTK2;BTN2A2;NOD1;FAM49B;MUC20;MUC19;TREML4;MUC21	BP
1264	GO:0051247	0.239563	1.20172	18.6662	22	1548	positive regulation of protein metabolic process	ADCY2;CR1;ACE;ERN1;FCGR1A;FGFR2;LRP4;MYH9;PSMC1;PTK2;SDCBP;SEC22B;NOD1;DLC1;ARL6IP5;ERN2;TRUB2;BRD7;NKD2;NEK10;JAKMIP1;ADCY4	BP
1265	GO:0006790	0.240156	1.45857	4.17217	6	346	sulfur compound metabolic process	GGT3P;MSRA;MTHFR;PAPSS1;HACD1;DSE	BP
1266	GO:0001822	0.240806	1.52376	3.32809	5	276	kidney development	ACE;FGFR2;LRP4;SLC34A1;SOX8	BP
1267	GO:0038094	0.24202	1.7921	1.70022	3	141	Fc-gamma receptor signaling pathway	FCGR1A;MYO1C;PTK2	BP
1268	GO:0006520	0.242139	1.45421	4.18422	6	347	cellular amino acid metabolic process	BCKDHA;GPT;MSRA;MTHFR;PSMC1;RIMKLB	BP
1269	GO:1901652	0.242182	1.37076	5.92062	8	491	response to peptide	ACTN2;ADCY2;LHCGR;MYO1C;PTK2;SLC34A1;NOD1;ADCY4	BP
1270	GO:0001570	0.242187	2.16687	0.940546	2	78	vasculogenesis	PTK2;AGGF1	BP
1271	GO:0008589	0.242187	2.16687	0.940546	2	78	regulation of smoothened signaling pathway	FGFR2;GPR161	BP
1272	GO:0010771	0.242187	2.16687	0.940546	2	78	negative regulation of cell morphogenesis involved in differentiation	LRP4;PTK2	BP
1273	GO:0055013	0.242187	2.16687	0.940546	2	78	cardiac muscle cell development	ACTN2;OBSL1	BP
1274	GO:0001919	0.24361	3.73679	0.27734	1	23	regulation of receptor recycling	KIF16B	BP
1275	GO:0003416	0.24361	3.73679	0.27734	1	23	endochondral bone growth	FGFR2	BP
1276	GO:0006884	0.24361	3.73679	0.27734	1	23	cell volume homeostasis	CLCN6	BP
1277	GO:0009404	0.24361	3.73679	0.27734	1	23	toxin metabolic process	CYP2W1	BP
1278	GO:0010288	0.24361	3.73679	0.27734	1	23	response to lead ion	SLC34A1	BP
1279	GO:0030539	0.24361	3.73679	0.27734	1	23	male genitalia development	LHCGR	BP
1280	GO:0032703	0.24361	3.73679	0.27734	1	23	negative regulation of interleukin-2 production	HOMER3	BP
1281	GO:0034123	0.24361	3.73679	0.27734	1	23	positive regulation of toll-like receptor signaling pathway	TREML4	BP
1282	GO:0034453	0.24361	3.73679	0.27734	1	23	microtubule anchoring	FOPNL	BP
1283	GO:0042430	0.24361	3.73679	0.27734	1	23	indole-containing compound metabolic process	SLC34A1	BP
1284	GO:0051953	0.24361	3.73679	0.27734	1	23	negative regulation of amine transport	ARL6IP5	BP
1285	GO:0060445	0.24361	3.73679	0.27734	1	23	branching involved in salivary gland morphogenesis	FGFR2	BP
1286	GO:0072170	0.24361	3.73679	0.27734	1	23	metanephric tubule development	SOX8	BP
1287	GO:0072243	0.24361	3.73679	0.27734	1	23	metanephric nephron epithelium development	SOX8	BP
1288	GO:0090189	0.24361	3.73679	0.27734	1	23	regulation of branching involved in ureteric bud morphogenesis	SOX8	BP
1289	GO:1900746	0.24361	3.73679	0.27734	1	23	regulation of vascular endothelial growth factor signaling pathway	MYO1C	BP
1290	GO:1902254	0.24361	3.73679	0.27734	1	23	negative regulation of intrinsic apoptotic signaling pathway by p53 class mediator	ZNF385A	BP
1291	GO:0002431	0.245235	1.77911	1.71228	3	142	Fc receptor mediated stimulatory signaling pathway	FCGR1A;MYO1C;PTK2	BP
1292	GO:0031098	0.245284	1.51242	3.3522	5	278	stress-activated protein kinase signaling cascade	ERN1;SDCBP;NOD1;ARL6IP5;ERN2	BP
1293	GO:0030030	0.245943	1.20652	16.8816	20	1400	cell projection organization	ACTN2;FGFR2;LRP4;MYH9;PLD1;PTK2;SDCBP;DCLK1;OBSL1;MACF1;RBFOX2;WHRN;EVL;TENM3;DSCAML1;SPAG16;ZNF804A;FOPNL;PRAG1;AGRN	BP
1294	GO:0008104	0.246579	1.15829	29.1449	33	2417	protein localization	ACTN2;CYP51A1;DMBT1;GRIN2C;GZMB;ITPR1;LRP4;MYH9;MYO1C;RAN;RPL27A;SDCBP;SSB;TFDP2;THOC5;HERC2;DCLK1;HOMER3;SEC22B;TOM1;BTN2A2;NDC80;SLU7;FERMT2;OBSL1;MACF1;WHRN;F11R;COG6;DPP10;NKD2;JAKMIP1;AGRN	BP
1295	GO:2001021	0.246652	2.13861	0.952604	2	79	negative regulation of response to DNA damage stimulus	THOC5;ZNF385A	BP
1296	GO:0009260	0.247531	1.50681	3.36426	5	279	ribonucleotide biosynthetic process	ADCY2;PAPSS1;HACD1;ECD;ADCY4	BP
1297	GO:0001932	0.248106	1.21046	15.9772	19	1325	regulation of protein phosphorylation	ADCY2;ACE;ERN1;FCGR1A;FGFR2;LRP4;PTK2;RGS3;SDCBP;BTN2A2;NOD1;ARL6IP5;ERN2;PTPRT;PRDM11;ZFYVE28;CTDSP1;NEK10;ADCY4	BP
1298	GO:0008203	0.248456	1.7663	1.72433	3	143	cholesterol metabolic process	CYP51A1;RAN;SEC14L2	BP
1299	GO:0048523	0.249715	1.12092	55.239	60	4581	negative regulation of cellular process	ABR;ACTN2;CR1;CYP51A1;ACE;ERN1;FGFR2;GLG1;HMGA1;ITPR1;LCN1;LRP4;MYH9;NDUFS3;PSMC1;PTK2;RGS3;SDCBP;TBCD;GCFC2;TCP10;TFDP2;TTF1;CUL4A;GAS7;THOC5;PRKRA;AKR1C3;PER3;HOMER3;SEC22B;BTN2A2;DLC1;NDC80;ERN2;GAS2L1;PTPRT;ANKRD26;MORC2;SSPO;GPR161;RBFOX2;ZNF385A;BRD7;SOX8;EVL;CHCHD3;ATAD3A;PRDM11;ZFYVE28;CTDSP1;PRAMEF1;PLEKHN1;NKD2;PRAG1;ADGRF5;CNOT6L;TCP10L2;BECN2;RASA4B	BP
1300	GO:0006164	0.249784	1.50125	3.37632	5	280	purine nucleotide biosynthetic process	ADCY2;PAPSS1;HACD1;ECD;ADCY4	BP
1301	GO:0110110	0.25112	2.11107	0.964663	2	80	positive regulation of animal organ morphogenesis	FGFR2;SOX8	BP
1302	GO:0006633	0.251684	1.75367	1.73639	3	144	fatty acid biosynthetic process	FADS1;AKR1C3;FADS2	BP
1303	GO:0045834	0.251684	1.75367	1.73639	3	144	positive regulation of lipid metabolic process	PTK2;NSMAF;ADGRF5	BP
1304	GO:0051234	0.251759	1.11722	59.182	64	4908	establishment of localization	ABR;ACTN2;HCN2;CLCN6;COPA;CR1;CYP51A1;ACE;DMBT1;FCGR1A;GRIN2C;GZMB;HMGA1;ITPR1;LAIR1;LCN1;LRP4;ABCC1;MYH9;MYO1C;PLD1;PSMC1;PTK2;RAN;RPL27A;SCN5A;SDCBP;SLC34A1;SLCO1A2;SSB;SYN2;TCN2;TFDP2;EIPR1;THOC5;HERC2;DCLK1;TRIP10;HOMER3;SEC22B;SLC12A6;TOM1;ABCC5;BTN2A2;NDC80;ARL6IP5;SLU7;TMC6;POFUT2;MACF1;WHRN;F11R;FAM49B;SLC38A2;RBFOX1;CDCA8;KIF16B;COG6;DPP10;ALKBH7;NKD2;JAKMIP1;SLCO1B7;BECN2	BP
1305	GO:0000132	0.252743	3.57412	0.289399	1	24	establishment of mitotic spindle orientation	NDC80	BP
1306	GO:0000188	0.252743	3.57412	0.289399	1	24	inactivation of MAPK activity	RGS3	BP
1307	GO:0001914	0.252743	3.57412	0.289399	1	24	regulation of T cell mediated cytotoxicity	FAM49B	BP
1308	GO:0008334	0.252743	3.57412	0.289399	1	24	histone mRNA metabolic process	SSB	BP
1309	GO:0014850	0.252743	3.57412	0.289399	1	24	response to muscle activity	MTFP1	BP
1310	GO:0021680	0.252743	3.57412	0.289399	1	24	cerebellar Purkinje cell layer development	WHRN	BP
1311	GO:0021904	0.252743	3.57412	0.289399	1	24	dorsal/ventral neural tube patterning	GPR161	BP
1312	GO:0021952	0.252743	3.57412	0.289399	1	24	central nervous system projection neuron axonogenesis	DCLK1	BP
1313	GO:0022410	0.252743	3.57412	0.289399	1	24	circadian sleep/wake cycle process	PER3	BP
1314	GO:0031069	0.252743	3.57412	0.289399	1	24	hair follicle morphogenesis	FGFR2	BP
1315	GO:0032528	0.252743	3.57412	0.289399	1	24	microvillus organization	PLD1	BP
1316	GO:0032958	0.252743	3.57412	0.289399	1	24	inositol phosphate biosynthetic process	LHCGR	BP
1317	GO:0034035	0.252743	3.57412	0.289399	1	24	purine ribonucleoside bisphosphate metabolic process	PAPSS1	BP
1318	GO:0044346	0.252743	3.57412	0.289399	1	24	fibroblast apoptotic process	PRDM11	BP
1319	GO:0050427	0.252743	3.57412	0.289399	1	24	3'-phosphoadenosine 5'-phosphosulfate metabolic process	PAPSS1	BP
1320	GO:0060571	0.252743	3.57412	0.289399	1	24	morphogenesis of an epithelial fold	FGFR2	BP
1321	GO:1902547	0.252743	3.57412	0.289399	1	24	regulation of cellular response to vascular endothelial growth factor stimulus	MYO1C	BP
1322	GO:1903649	0.252743	3.57412	0.289399	1	24	regulation of cytoplasmic transport	EIPR1	BP
1323	GO:2000209	0.252743	3.57412	0.289399	1	24	regulation of anoikis	PTK2	BP
1324	GO:0043583	0.253356	1.58645	2.55636	4	212	ear development	ABR;FGFR2;PRKRA;WHRN	BP
1325	GO:0051604	0.254139	1.42857	4.25657	6	353	protein maturation	MYRF;CR1;ACE;GLG1;MYH9;NKD2	BP
1326	GO:0071774	0.254919	1.74122	1.74845	3	145	response to fibroblast growth factor	FGFR2;RBFOX2;KIF16B	BP
1327	GO:0002446	0.255577	1.3478	6.01708	8	499	neutrophil mediated immunity	ABR;CR1;ACE;LAIR1;PLD1;SDCBP;TOM1;TMC6	BP
1328	GO:0046889	0.255591	2.08423	0.976721	2	81	positive regulation of lipid biosynthetic process	NSMAF;ADGRF5	BP
1329	GO:0051899	0.255591	2.08423	0.976721	2	81	membrane depolarization	HCN2;SCN5A	BP
1330	GO:0120039	0.255976	1.32077	6.9094	9	573	plasma membrane bounded cell projection morphogenesis	FGFR2;LRP4;PTK2;DCLK1;OBSL1;MACF1;RBFOX2;EVL;DSCAML1	BP
1331	GO:0090068	0.256573	1.48479	3.41249	5	283	positive regulation of cell cycle process	TFDP2;CUL4A;NDC80;ZNF385A;CNOT6L	BP
1332	GO:0051028	0.258159	1.72895	1.76051	3	146	mRNA transport	MYO1C;THOC5;SLU7	BP
1333	GO:0003006	0.258447	1.29587	7.82582	10	649	developmental process involved in reproduction	FGFR2;LHCGR;PTK2;RAN;AKR1C3;SOX8;STOX2;SPAG16;TSSK1B;TUBB8	BP
1334	GO:0001894	0.25863	1.57116	2.58047	4	214	tissue homeostasis	LCN1;MUC4;WHRN;ADGRF5	BP
1335	GO:0046390	0.258847	1.47939	3.42455	5	284	ribose phosphate biosynthetic process	ADCY2;PAPSS1;HACD1;ECD;ADCY4	BP
1336	GO:0045445	0.260063	2.05806	0.988779	2	82	myoblast differentiation	DTYMK;SOX8	BP
1337	GO:2000060	0.260063	2.05806	0.988779	2	82	positive regulation of ubiquitin-dependent protein catabolic process	PTK2;NKD2	BP
1338	GO:0000187	0.261405	1.71684	1.77257	3	147	activation of MAPK activity	ERN1;NOD1;ERN2	BP
1339	GO:0008064	0.261405	1.71684	1.77257	3	147	regulation of actin polymerization or depolymerization	ACTN2;MYO1C;EVL	BP
1340	GO:1902652	0.261405	1.71684	1.77257	3	147	secondary alcohol metabolic process	CYP51A1;RAN;SEC14L2	BP
1341	GO:0001556	0.261766	3.425	0.301457	1	25	oocyte maturation	TUBB8	BP
1342	GO:0006730	0.261766	3.425	0.301457	1	25	one-carbon metabolic process	MTHFR	BP
1343	GO:0007176	0.261766	3.425	0.301457	1	25	regulation of epidermal growth factor-activated receptor activity	ZFYVE28	BP
1344	GO:0010669	0.261766	3.425	0.301457	1	25	epithelial structure maintenance	MUC4	BP
1345	GO:0021544	0.261766	3.425	0.301457	1	25	subpallium development	JAKMIP1	BP
1346	GO:0035235	0.261766	3.425	0.301457	1	25	ionotropic glutamate receptor signaling pathway	GRIN2C	BP
1347	GO:0035336	0.261766	3.425	0.301457	1	25	long-chain fatty-acyl-CoA metabolic process	HACD1	BP
1348	GO:0045662	0.261766	3.425	0.301457	1	25	negative regulation of myoblast differentiation	SOX8	BP
1349	GO:0051497	0.261766	3.425	0.301457	1	25	negative regulation of stress fiber assembly	DLC1	BP
1350	GO:0060307	0.261766	3.425	0.301457	1	25	regulation of ventricular cardiac muscle cell membrane repolarization	SCN5A	BP
1351	GO:0060330	0.261766	3.425	0.301457	1	25	regulation of response to interferon-gamma	JAK1	BP
1352	GO:0060334	0.261766	3.425	0.301457	1	25	regulation of interferon-gamma-mediated signaling pathway	JAK1	BP
1353	GO:0060669	0.261766	3.425	0.301457	1	25	embryonic placenta morphogenesis	FGFR2	BP
1354	GO:0060740	0.261766	3.425	0.301457	1	25	prostate gland epithelium morphogenesis	FGFR2	BP
1355	GO:0070129	0.261766	3.425	0.301457	1	25	regulation of mitochondrial translation	TRUB2	BP
1356	GO:0095500	0.261766	3.425	0.301457	1	25	acetylcholine receptor signaling pathway	AGRN	BP
1357	GO:0099068	0.261766	3.425	0.301457	1	25	postsynapse assembly	LRP4	BP
1358	GO:1900101	0.261766	3.425	0.301457	1	25	regulation of endoplasmic reticulum unfolded protein response	ERN1	BP
1359	GO:1903831	0.261766	3.425	0.301457	1	25	signal transduction involved in cellular response to ammonium ion	AGRN	BP
1360	GO:1904385	0.261766	3.425	0.301457	1	25	cellular response to angiotensin	ACTN2	BP
1361	GO:1905809	0.261766	3.425	0.301457	1	25	negative regulation of synapse organization	PTK2	BP
1362	GO:2000353	0.261766	3.425	0.301457	1	25	positive regulation of endothelial cell apoptotic process	AKR1C3	BP
1363	GO:0048858	0.262303	1.31116	6.95763	9	577	cell projection morphogenesis	FGFR2;LRP4;PTK2;DCLK1;OBSL1;MACF1;RBFOX2;EVL;DSCAML1	BP
1364	GO:0015711	0.263053	1.36774	5.18506	7	430	organic anion transport	ACE;LCN1;ABCC1;SLCO1A2;ABCC5;ARL6IP5;SLC38A2	BP
1365	GO:0031175	0.263659	1.24463	10.5992	13	879	neuron projection development	FGFR2;LRP4;PTK2;DCLK1;OBSL1;MACF1;RBFOX2;WHRN;EVL;TENM3;DSCAML1;ZNF804A;PRAG1	BP
1366	GO:0016358	0.263925	1.55616	2.60459	4	216	dendrite development	LRP4;DCLK1;OBSL1;RBFOX2	BP
1367	GO:0006342	0.264536	2.03254	1.00084	2	83	chromatin silencing	HMGA1;MORC2	BP
1368	GO:0006672	0.264536	2.03254	1.00084	2	83	ceramide metabolic process	NSMAF;SPTLC1	BP
1369	GO:0010507	0.264536	2.03254	1.00084	2	83	negative regulation of autophagy	PTK2;SEC22B	BP
1370	GO:0051492	0.264536	2.03254	1.00084	2	83	regulation of stress fiber assembly	DLC1;EVL	BP
1371	GO:0060218	0.264536	2.03254	1.00084	2	83	hematopoietic stem cell differentiation	ACE;PSMC1	BP
1372	GO:0030832	0.264656	1.70491	1.78463	3	148	regulation of actin filament length	ACTN2;MYO1C;EVL	BP
1373	GO:0050770	0.264656	1.70491	1.78463	3	148	regulation of axonogenesis	LRP4;PTK2;MACF1	BP
1374	GO:0050793	0.264937	1.14129	31.3395	35	2599	regulation of developmental process	ABR;MYRF;CR1;ACE;FGFR2;GLG1;HMGA1;JAK1;FADS1;LRP4;MYH9;PSMC1;PTK2;SDCBP;CUL4A;BTN2A2;DLC1;FERMT2;ANKRD26;POFUT2;OBSL1;GPR161;MACF1;RBFOX2;ZNF385A;SOX8;AGGF1;TENM3;CTDSP1;KMT2C;PRAMEF1;ZNF804A;PRAG1;AGRN;MIR1908	BP
1375	GO:0009117	0.265913	1.28543	7.88612	10	654	nucleotide metabolic process	ADCY2;DTYMK;NDUFA5;NDUFS3;RAN;PAPSS1;HACD1;ECD;MFN1;ADCY4	BP
1376	GO:0051130	0.267695	1.20451	14.3373	17	1189	positive regulation of cellular component organization	ABR;ACTN2;GZMB;LRP4;MYO1C;SDCBP;TFDP2;CUL4A;MORC2;OBSL1;MACF1;BRD7;EVL;TENM3;ZNF804A;CNOT6L;AGRN	BP
1377	GO:0009895	0.267987	1.45814	3.47279	5	288	negative regulation of catabolic process	CYP51A1;GRIN2C;PTK2;SDCBP;SEC22B	BP
1378	GO:0009165	0.268342	1.39976	4.34098	6	360	nucleotide biosynthetic process	ADCY2;DTYMK;PAPSS1;HACD1;ECD;ADCY4	BP
1379	GO:0043009	0.268679	1.30169	7.00586	9	581	chordate embryonic development	FGFR2;MTHFR;MYH9;CUL4A;DLC1;GPR161;SOX8;DSCAML1;ADGRF5	BP
1380	GO:0030838	0.26901	2.00764	1.0129	2	84	positive regulation of actin filament polymerization	MYO1C;EVL	BP
1381	GO:0055006	0.26901	2.00764	1.0129	2	84	cardiac cell development	ACTN2;OBSL1	BP
1382	GO:1901379	0.26901	2.00764	1.0129	2	84	regulation of potassium ion transmembrane transport	ACTN2;DPP10	BP
1383	GO:0050807	0.269241	1.54144	2.62871	4	218	regulation of synapse organization	LRP4;PTK2;ZNF804A;AGRN	BP
1384	GO:0044403	0.270135	1.23711	10.6595	13	884	symbiont process	CR1;DMBT1;HMGA1;RAN;BRD2;RPL27A;SSB;CUL4A;THOC5;PRKRA;MORC2;ZC3H7B;F11R	BP
1385	GO:0043549	0.270263	1.24897	9.74309	12	808	regulation of kinase activity	ADCY2;ACE;ERN1;FCGR1A;PTK2;RGS3;NOD1;ERN2;PTPRT;ZFYVE28;NEK10;ADCY4	BP
1386	GO:0002053	0.27068	3.28781	0.313515	1	26	positive regulation of mesenchymal cell proliferation	FGFR2	BP
1387	GO:0002691	0.27068	3.28781	0.313515	1	26	regulation of cellular extravasation	ABR	BP
1388	GO:0030201	0.27068	3.28781	0.313515	1	26	heparan sulfate proteoglycan metabolic process	DSE	BP
1389	GO:0030206	0.27068	3.28781	0.313515	1	26	chondroitin sulfate biosynthetic process	DSE	BP
1390	GO:0042044	0.27068	3.28781	0.313515	1	26	fluid transport	ITPR1	BP
1391	GO:0045992	0.27068	3.28781	0.313515	1	26	negative regulation of embryonic development	GPR161	BP
1392	GO:0060037	0.27068	3.28781	0.313515	1	26	pharyngeal system development	ADGRF5	BP
1393	GO:0060969	0.27068	3.28781	0.313515	1	26	negative regulation of gene silencing	HMGA1	BP
1394	GO:0061099	0.27068	3.28781	0.313515	1	26	negative regulation of protein tyrosine kinase activity	ZFYVE28	BP
1395	GO:0061217	0.27068	3.28781	0.313515	1	26	regulation of mesonephros development	SOX8	BP
1396	GO:0070911	0.27068	3.28781	0.313515	1	26	global genome nucleotide-excision repair	CUL4A	BP
1397	GO:0072273	0.27068	3.28781	0.313515	1	26	metanephric nephron morphogenesis	SOX8	BP
1398	GO:0098868	0.27068	3.28781	0.313515	1	26	bone growth	FGFR2	BP
1399	GO:1900027	0.27068	3.28781	0.313515	1	26	regulation of ruffle assembly	EVL	BP
1400	GO:1901017	0.27068	3.28781	0.313515	1	26	negative regulation of potassium ion transmembrane transporter activity	ACTN2	BP
1401	GO:1901018	0.27068	3.28781	0.313515	1	26	positive regulation of potassium ion transmembrane transporter activity	ACTN2	BP
1402	GO:1903792	0.27068	3.28781	0.313515	1	26	negative regulation of anion transport	ARL6IP5	BP
1403	GO:0007283	0.270918	1.32285	6.12561	8	508	spermatogenesis	ACE;RAN;BRD2;HERC2;SOX8;SPAG16;TSSK1B;SPATA31A3	BP
1404	GO:0001942	0.273482	1.98334	1.02495	2	85	hair follicle development	FGFR2;LRP4	BP
1405	GO:0031532	0.273482	1.98334	1.02495	2	85	actin cytoskeleton reorganization	MYH9;F11R	BP
1406	GO:0043506	0.273482	1.98334	1.02495	2	85	regulation of JUN kinase activity	ERN1;ERN2	BP
1407	GO:0048704	0.273482	1.98334	1.02495	2	85	embryonic skeletal system morphogenesis	FGFR2;DSCAML1	BP
1408	GO:0001890	0.274438	1.67006	1.8208	3	151	placenta development	FGFR2;PTK2;STOX2	BP
1409	GO:0031669	0.274576	1.52699	2.65282	4	220	cellular response to nutrient levels	FADS1;AKR1C3;GAS2L1;SLC38A2	BP
1410	GO:0072001	0.27489	1.4426	3.50896	5	291	renal system development	ACE;FGFR2;LRP4;SLC34A1;SOX8	BP
1411	GO:0072522	0.27489	1.4426	3.50896	5	291	purine-containing compound biosynthetic process	ADCY2;PAPSS1;HACD1;ECD;ADCY4	BP
1412	GO:0016192	0.275149	1.15611	22.8987	26	1899	vesicle-mediated transport	ABR;ACTN2;COPA;CR1;DMBT1;FCGR1A;LAIR1;LRP4;MYH9;MYO1C;PLD1;PTK2;SDCBP;SYN2;EIPR1;DCLK1;TRIP10;SEC22B;TOM1;TMC6;MACF1;FAM49B;KIF16B;COG6;NKD2;BECN2	BP
1413	GO:0061564	0.27795	1.34173	5.28153	7	438	axon development	FGFR2;LRP4;PTK2;DCLK1;MACF1;EVL;DSCAML1	BP
1414	GO:0001843	0.277954	1.95961	1.03701	2	86	neural tube closure	MTHFR;DLC1	BP
1415	GO:0032392	0.277954	1.95961	1.03701	2	86	DNA geometric change	HMGA1;CUL4A	BP
1416	GO:0034446	0.277954	1.95961	1.03701	2	86	substrate adhesion-dependent cell spreading	PTK2;FERMT2	BP
1417	GO:0048013	0.277954	1.95961	1.03701	2	86	ephrin receptor signaling pathway	PTK2;SDCBP	BP
1418	GO:0050830	0.277954	1.95961	1.03701	2	86	defense response to Gram-positive bacterium	DMBT1;NOD1	BP
1419	GO:1903725	0.277954	1.95961	1.03701	2	86	regulation of phospholipid metabolic process	PTK2;ADGRF5	BP
1420	GO:0048534	0.277978	1.22821	10.7319	13	890	hematopoietic or lymphoid organ development	CR1;ACE;FGFR2;MYH9;PSMC1;CUL4A;THOC5;BTN2A2;RBFOX2;ZNF385A;KMT2C;ADGRF5;IRF2BP2	BP
1421	GO:1901293	0.278608	1.37986	4.40127	6	365	nucleoside phosphate biosynthetic process	ADCY2;DTYMK;PAPSS1;HACD1;ECD;ADCY4	BP
1422	GO:0003081	0.279487	3.16118	0.325574	1	27	regulation of systemic arterial blood pressure by renin-angiotensin	ACE	BP
1423	GO:0003148	0.279487	3.16118	0.325574	1	27	outflow tract septum morphogenesis	FGFR2	BP
1424	GO:0006760	0.279487	3.16118	0.325574	1	27	folic acid-containing compound metabolic process	MTHFR	BP
1425	GO:0009394	0.279487	3.16118	0.325574	1	27	2'-deoxyribonucleotide metabolic process	DTYMK	BP
1426	GO:0009651	0.279487	3.16118	0.325574	1	27	response to salt stress	SLC12A6	BP
1427	GO:0015949	0.279487	3.16118	0.325574	1	27	nucleobase-containing small molecule interconversion	DTYMK	BP
1428	GO:0021846	0.279487	3.16118	0.325574	1	27	cell proliferation in forebrain	FGFR2	BP
1429	GO:0042745	0.279487	3.16118	0.325574	1	27	circadian sleep/wake cycle	PER3	BP
1430	GO:0046885	0.279487	3.16118	0.325574	1	27	regulation of hormone biosynthetic process	AKR1C3	BP
1431	GO:0050858	0.279487	3.16118	0.325574	1	27	negative regulation of antigen receptor-mediated signaling pathway	BTN2A2	BP
1432	GO:0060122	0.279487	3.16118	0.325574	1	27	inner ear receptor cell stereocilium organization	WHRN	BP
1433	GO:0060512	0.279487	3.16118	0.325574	1	27	prostate gland morphogenesis	FGFR2	BP
1434	GO:0072207	0.279487	3.16118	0.325574	1	27	metanephric epithelium development	SOX8	BP
1435	GO:0120033	0.279487	3.16118	0.325574	1	27	negative regulation of plasma membrane bounded cell projection assembly	EVL	BP
1436	GO:1901661	0.279487	3.16118	0.325574	1	27	quinone metabolic process	AKR1C3	BP
1437	GO:1905144	0.279487	3.16118	0.325574	1	27	response to acetylcholine	AGRN	BP
1438	GO:1905145	0.279487	3.16118	0.325574	1	27	cellular response to acetylcholine	AGRN	BP
1439	GO:0015849	0.279513	1.43242	3.53308	5	293	organic acid transport	ACE;LCN1;SLCO1A2;ARL6IP5;SLC38A2	BP
1440	GO:0046942	0.279513	1.43242	3.53308	5	293	carboxylic acid transport	ACE;LCN1;SLCO1A2;ARL6IP5;SLC38A2	BP
1441	GO:0006753	0.279525	1.26704	7.99464	10	663	nucleoside phosphate metabolic process	ADCY2;DTYMK;NDUFA5;NDUFS3;RAN;PAPSS1;HACD1;ECD;MFN1;ADCY4	BP
1442	GO:0062012	0.279827	1.33855	5.29359	7	439	regulation of small molecule metabolic process	CYP51A1;LHCGR;PSMC1;RAN;AKR1C3;ECD;SEC14L2	BP
1443	GO:0045444	0.279929	1.51281	2.67694	4	222	fat cell differentiation	ANKRD26;ZNF385A;SOX8;ADGRF5	BP
1444	GO:0050803	0.279929	1.51281	2.67694	4	222	regulation of synapse structure or activity	LRP4;PTK2;ZNF804A;AGRN	BP
1445	GO:0042981	0.280531	1.17053	18.2321	21	1512	regulation of apoptotic process	ABR;ACTN2;FGFR2;GZMB;NDUFS3;PTK2;TFDP2;NSMAF;PRKRA;AKR1C3;NOD1;DLC1;ARL6IP5;SPTLC1;ZNF385A;TIAM2;SOX8;ATAD3A;PRDM11;PRAMEF1;PLEKHN1	BP
1446	GO:0080134	0.282218	1.16486	19.1968	22	1592	regulation of response to stress	ABR;CR1;DMBT1;ERN1;HMGA1;JAK1;MUC3A;MUC4;MYH9;PSMC1;SDCBP;CUL4A;THOC5;NOD1;ARL6IP5;ERN2;ZNF385A;ARMT1;MUC20;MUC19;TREML4;MUC21	BP
1447	GO:0007215	0.282424	1.93645	1.04907	2	87	glutamate receptor signaling pathway	ACTN2;GRIN2C	BP
1448	GO:0022404	0.282424	1.93645	1.04907	2	87	molting cycle process	FGFR2;LRP4	BP
1449	GO:0022405	0.282424	1.93645	1.04907	2	87	hair cycle process	FGFR2;LRP4	BP
1450	GO:0033108	0.282424	1.93645	1.04907	2	87	mitochondrial respiratory chain complex assembly	NDUFA5;NDUFS3	BP
1451	GO:0060606	0.282424	1.93645	1.04907	2	87	tube closure	MTHFR;DLC1	BP
1452	GO:0098773	0.282424	1.93645	1.04907	2	87	skin epidermis development	FGFR2;LRP4	BP
1453	GO:0019220	0.283698	1.15977	20.1614	23	1672	regulation of phosphate metabolic process	ADCY2;ACE;ERN1;FCGR1A;FGFR2;LHCGR;LRP4;PTK2;RGS3;SDCBP;BTN2A2;NOD1;DLC1;ARL6IP5;ERN2;PTPRT;ECD;PRDM11;ZFYVE28;CTDSP1;NEK10;ADCY4;ADGRF5	BP
1454	GO:0010638	0.284823	1.27857	7.12644	9	591	positive regulation of organelle organization	ACTN2;GZMB;MYO1C;SDCBP;TFDP2;MORC2;BRD7;EVL;CNOT6L	BP
1455	GO:0051174	0.285662	1.15822	20.1856	23	1674	regulation of phosphorus metabolic process	ADCY2;ACE;ERN1;FCGR1A;FGFR2;LHCGR;LRP4;PTK2;RGS3;SDCBP;BTN2A2;NOD1;DLC1;ARL6IP5;ERN2;PTPRT;ECD;PRDM11;ZFYVE28;CTDSP1;NEK10;ADCY4;ADGRF5	BP
1456	GO:0009791	0.286892	1.91382	1.06113	2	88	post-embryonic development	FGFR2;ITPR1	BP
1457	GO:0097306	0.286892	1.91382	1.06113	2	88	cellular response to alcohol	ADCY2;AKR1C3	BP
1458	GO:0016125	0.287538	1.62574	1.86903	3	155	sterol metabolic process	CYP51A1;RAN;SEC14L2	BP
1459	GO:0021915	0.287538	1.62574	1.86903	3	155	neural tube development	MTHFR;DLC1;GPR161	BP
1460	GO:0001516	0.288188	3.04393	0.337632	1	28	prostaglandin biosynthetic process	AKR1C3	BP
1461	GO:0016339	0.288188	3.04393	0.337632	1	28	calcium-dependent cell-cell adhesion via plasma membrane cell adhesion molecules	PCDHB16	BP
1462	GO:0021884	0.288188	3.04393	0.337632	1	28	forebrain neuron development	FGFR2	BP
1463	GO:0030511	0.288188	3.04393	0.337632	1	28	positive regulation of transforming growth factor beta receptor signaling pathway	SDCBP	BP
1464	GO:0032232	0.288188	3.04393	0.337632	1	28	negative regulation of actin filament bundle assembly	DLC1	BP
1465	GO:0032770	0.288188	3.04393	0.337632	1	28	positive regulation of monooxygenase activity	NOD1	BP
1466	GO:0034698	0.288188	3.04393	0.337632	1	28	response to gonadotropin	LHCGR	BP
1467	GO:0035066	0.288188	3.04393	0.337632	1	28	positive regulation of histone acetylation	BRD7	BP
1468	GO:0039694	0.288188	3.04393	0.337632	1	28	viral RNA genome replication	MORC2	BP
1469	GO:0040001	0.288188	3.04393	0.337632	1	28	establishment of mitotic spindle localization	NDC80	BP
1470	GO:0046457	0.288188	3.04393	0.337632	1	28	prostanoid biosynthetic process	AKR1C3	BP
1471	GO:0048261	0.288188	3.04393	0.337632	1	28	negative regulation of receptor-mediated endocytosis	SDCBP	BP
1472	GO:0048384	0.288188	3.04393	0.337632	1	28	retinoic acid receptor signaling pathway	AKR1C3	BP
1473	GO:0048730	0.288188	3.04393	0.337632	1	28	epidermis morphogenesis	FGFR2	BP
1474	GO:0050482	0.288188	3.04393	0.337632	1	28	arachidonic acid secretion	ACE	BP
1475	GO:0050974	0.288188	3.04393	0.337632	1	28	detection of mechanical stimulus involved in sensory perception	WHRN	BP
1476	GO:0051294	0.288188	3.04393	0.337632	1	28	establishment of spindle orientation	NDC80	BP
1477	GO:0085029	0.288188	3.04393	0.337632	1	28	extracellular matrix assembly	TNXB	BP
1478	GO:1902932	0.288188	3.04393	0.337632	1	28	positive regulation of alcohol biosynthetic process	LHCGR	BP
1479	GO:1903846	0.288188	3.04393	0.337632	1	28	positive regulation of cellular response to transforming growth factor beta stimulus	SDCBP	BP
1480	GO:1903963	0.288188	3.04393	0.337632	1	28	arachidonate transport	ACE	BP
1481	GO:1990776	0.288188	3.04393	0.337632	1	28	response to angiotensin	ACTN2	BP
1482	GO:0032956	0.288804	1.41247	3.58131	5	297	regulation of actin cytoskeleton organization	ACTN2;MYO1C;DLC1;F11R;EVL	BP
1483	GO:0016032	0.289523	1.22636	9.91191	12	822	viral process	CR1;DMBT1;HMGA1;RAN;BRD2;RPL27A;SSB;CUL4A;PRKRA;MORC2;ZC3H7B;F11R	BP
1484	GO:0001906	0.290822	1.61502	1.88109	3	156	cell killing	GZMB;FAM49B;SLAMF7	BP
1485	GO:0032990	0.291355	1.26955	7.17468	9	595	cell part morphogenesis	FGFR2;LRP4;PTK2;DCLK1;OBSL1;MACF1;RBFOX2;EVL;DSCAML1	BP
1486	GO:0009119	0.291357	1.89172	1.07319	2	89	ribonucleoside metabolic process	RAN;MFN1	BP
1487	GO:0031124	0.291357	1.89172	1.07319	2	89	mRNA 3'-end processing	THOC5;SLU7	BP
1488	GO:0042775	0.291357	1.89172	1.07319	2	89	mitochondrial ATP synthesis coupled electron transport	NDUFA5;NDUFS3	BP
1489	GO:0051289	0.291357	1.89172	1.07319	2	89	protein homotetramerization	ACTN2;EVL	BP
1490	GO:0071704	0.291797	1.09375	136.608	141	11329	organic substance metabolic process	ACTN2;ADCY2;PARP4;BCKDHA;MYRF;TMEM258;CR1;CYP51A1;ACE;DMBT1;DTYMK;ERN1;FCGR1A;FGFR2;GGT3P;GLG1;GPT;GRIN2C;GZMB;HMGA1;JAK1;LCN1;LHCGR;FADS1;LRP4;MCM3;ABCC1;MSRA;MTHFR;MUC3A;MUC4;MYH9;MYO1C;NDUFA5;NDUFS3;PLD1;PRSS1;PSMC1;PTK2;RAN;RGS3;BRD2;RPL27A;SDCBP;SLC34A1;SNRPB2;SSB;GCFC2;TCN2;TCP10;TFDP2;TTF1;NSMAF;CUL4A;GAS7;THOC5;PRKRA;AKR1C3;PER3;HERC3;HERC2;PAPSS1;HACD1;DCLK1;FADS2;SEC22B;ABCC5;BTN2A2;NOD…	BP
1491	GO:1901576	0.291891	1.09247	70.7821	75	5870	organic substance biosynthetic process	ACTN2;ADCY2;PARP4;MYRF;TMEM258;CYP51A1;DTYMK;FGFR2;GGT3P;GPT;HMGA1;LHCGR;FADS1;LRP4;MCM3;MUC3A;MUC4;PLD1;PSMC1;RAN;BRD2;RPL27A;GCFC2;TCP10;TFDP2;TTF1;NSMAF;GAS7;THOC5;AKR1C3;PER3;PAPSS1;HACD1;FADS2;ABCC5;NOD1;SPTLC1;ERN2;ECD;MORC2;POFUT2;SEC14L2;RBFOX2;ZNF385A;ZNF285;TRUB2;VENTX;BRD7;DSE;SOX8;CHCHD3;ZNF415;STOX2;PRDM11;NAT14;RIMKLB;CTDSP1;PRAMEF1;ZSCAN5A;PLEKHN1;ZNF816;JAKMIP1;ZNF579;ZNF676;ADCY4…	BP
1492	GO:0006796	0.293862	1.11406	37.5736	41	3116	phosphate-containing compound metabolic process	ACTN2;ADCY2;ACE;DTYMK;ERN1;FCGR1A;FGFR2;JAK1;LHCGR;FADS1;LRP4;NDUFA5;NDUFS3;PLD1;PSMC1;PTK2;RAN;RGS3;SDCBP;PRKRA;PAPSS1;HACD1;DCLK1;BTN2A2;NOD1;DLC1;ARL6IP5;SPTLC1;ERN2;PNPLA6;PTPRT;ECD;MFN1;PRDM11;ZFYVE28;CTDSP1;TSSK1B;NEK10;ADCY4;ADGRF5;PMS2P11	BP
1493	GO:0000819	0.294108	1.60444	1.89315	3	157	sister chromatid segregation	RAN;NDC80;CDCA8	BP
1494	GO:0030203	0.294108	1.60444	1.89315	3	157	glycosaminoglycan metabolic process	ABCC5;DSE;AGRN	BP
1495	GO:0044249	0.294159	1.09174	69.8416	74	5792	cellular biosynthetic process	ACTN2;ADCY2;PARP4;MYRF;TMEM258;DTYMK;FGFR2;GGT3P;GPT;HMGA1;LHCGR;FADS1;LRP4;MCM3;MUC3A;MUC4;PLD1;PSMC1;RAN;BRD2;RPL27A;GCFC2;TCP10;TFDP2;TTF1;NSMAF;GAS7;THOC5;AKR1C3;PER3;PAPSS1;HACD1;FADS2;ABCC5;NOD1;SPTLC1;ERN2;ECD;MORC2;POFUT2;SEC14L2;RBFOX2;ZNF385A;ZNF285;TRUB2;VENTX;BRD7;DSE;SOX8;CHCHD3;ZNF415;STOX2;PRDM11;NAT14;RIMKLB;CTDSP1;PRAMEF1;ZSCAN5A;PLEKHN1;ZNF816;JAKMIP1;ZNF579;ZNF676;ADCY4;MUC20;A…	BP
1496	GO:0051338	0.295222	1.20934	10.8886	13	903	regulation of transferase activity	ADCY2;PARP4;ACE;ERN1;FCGR1A;PTK2;RGS3;NOD1;ERN2;PTPRT;ZFYVE28;NEK10;ADCY4	BP
1497	GO:0015908	0.295818	1.87011	1.08525	2	90	fatty acid transport	ACE;LCN1	BP
1498	GO:0030901	0.295818	1.87011	1.08525	2	90	midbrain development	FGFR2;NDUFS3	BP
1499	GO:0042773	0.295818	1.87011	1.08525	2	90	ATP synthesis coupled electron transport	NDUFA5;NDUFS3	BP
1500	GO:0060349	0.295818	1.87011	1.08525	2	90	bone morphogenesis	FGFR2;GLG1	BP
1501	GO:0098661	0.295818	1.87011	1.08525	2	90	inorganic anion transmembrane transport	CLCN6;SLC34A1	BP
1502	GO:0110053	0.296082	1.47178	2.74929	4	228	regulation of actin filament organization	ACTN2;MYO1C;DLC1;EVL	BP
1503	GO:0034655	0.296281	1.26286	7.21085	9	598	nucleobase-containing compound catabolic process	ERN1;PSMC1;RPL27A;SSB;ERN2;ECD;DIS3;PLEKHN1;CNOT6L	BP
1504	GO:0000083	0.296785	2.93505	0.34969	1	29	regulation of transcription involved in G1/S transition of mitotic cell cycle	TFDP2	BP
1505	GO:0003401	0.296785	2.93505	0.34969	1	29	axis elongation	FGFR2	BP
1506	GO:0006294	0.296785	2.93505	0.34969	1	29	nucleotide-excision repair, preincision complex assembly	CUL4A	BP
1507	GO:0006929	0.296785	2.93505	0.34969	1	29	substrate-dependent cell migration	SDCBP	BP
1508	GO:0008608	0.296785	2.93505	0.34969	1	29	attachment of spindle microtubules to kinetochore	NDC80	BP
1509	GO:0009262	0.296785	2.93505	0.34969	1	29	deoxyribonucleotide metabolic process	DTYMK	BP
1510	GO:0019692	0.296785	2.93505	0.34969	1	29	deoxyribose phosphate metabolic process	DTYMK	BP
1511	GO:0021696	0.296785	2.93505	0.34969	1	29	cerebellar cortex morphogenesis	WHRN	BP
1512	GO:0046134	0.296785	2.93505	0.34969	1	29	pyrimidine nucleoside biosynthetic process	DTYMK	BP
1513	GO:0050650	0.296785	2.93505	0.34969	1	29	chondroitin sulfate proteoglycan biosynthetic process	DSE	BP
1514	GO:0060441	0.296785	2.93505	0.34969	1	29	epithelial tube branching involved in lung morphogenesis	FGFR2	BP
1515	GO:0070102	0.296785	2.93505	0.34969	1	29	interleukin-6-mediated signaling pathway	JAK1	BP
1516	GO:1900117	0.296785	2.93505	0.34969	1	29	regulation of execution phase of apoptosis	DLC1	BP
1517	GO:1903539	0.296785	2.93505	0.34969	1	29	protein localization to postsynaptic membrane	GRIN2C	BP
1518	GO:0051656	0.296865	1.31055	5.40211	7	448	establishment of organelle localization	MYH9;MYO1C;PTK2;RAN;SEC22B;NDC80;CDCA8	BP
1519	GO:0008610	0.29954	1.24136	8.1514	10	676	lipid biosynthetic process	CYP51A1;FADS1;PLD1;RAN;NSMAF;AKR1C3;FADS2;SPTLC1;SEC14L2;ADGRF5	BP
1520	GO:0001523	0.300275	1.849	1.0973	2	91	retinoid metabolic process	AKR1C3;AGRN	BP
1521	GO:0007009	0.300275	1.849	1.0973	2	91	plasma membrane organization	MYRF;MYH9	BP
1522	GO:0010717	0.300275	1.849	1.0973	2	91	regulation of epithelial to mesenchymal transition	SDCBP;POFUT2	BP
1523	GO:0010927	0.300275	1.849	1.0973	2	91	cellular component assembly involved in morphogenesis	ACTN2;OBSL1	BP
1524	GO:0030148	0.300275	1.849	1.0973	2	91	sphingolipid biosynthetic process	NSMAF;SPTLC1	BP
1525	GO:0060337	0.300275	1.849	1.0973	2	91	type I interferon signaling pathway	HLA-A;JAK1	BP
1526	GO:0071357	0.300275	1.849	1.0973	2	91	cellular response to type I interferon	HLA-A;JAK1	BP
1527	GO:1901655	0.300275	1.849	1.0973	2	91	cellular response to ketone	ADCY2;AKR1C3	BP
1528	GO:0016310	0.300324	1.12794	27.0588	30	2244	phosphorylation	ACTN2;ADCY2;ACE;DTYMK;ERN1;FCGR1A;FGFR2;JAK1;LRP4;NDUFA5;NDUFS3;PSMC1;PTK2;RGS3;SDCBP;PRKRA;PAPSS1;DCLK1;BTN2A2;NOD1;ARL6IP5;ERN2;ECD;PRDM11;ZFYVE28;CTDSP1;TSSK1B;NEK10;ADCY4;PMS2P11	BP
1529	GO:0048232	0.300573	1.27808	6.3306	8	525	male gamete generation	ACE;RAN;BRD2;HERC2;SOX8;SPAG16;TSSK1B;SPATA31A3	BP
1530	GO:0001934	0.300593	1.20364	10.9369	13	907	positive regulation of protein phosphorylation	ADCY2;ACE;ERN1;FCGR1A;FGFR2;LRP4;PTK2;SDCBP;NOD1;ARL6IP5;ERN2;NEK10;ADCY4	BP
1531	GO:1903362	0.301494	1.45859	2.7734	4	230	regulation of cellular protein catabolic process	PSMC1;PTK2;SDCBP;NKD2	BP
1532	GO:0032147	0.302845	1.38355	3.65366	5	303	activation of protein kinase activity	ADCY2;ERN1;NOD1;ERN2;ADCY4	BP
1533	GO:0046661	0.303979	1.57352	1.92933	3	160	male sex differentiation	LHCGR;AKR1C3;SOX8	BP
1534	GO:0014020	0.304728	1.82835	1.10936	2	92	primary neural tube formation	MTHFR;DLC1	BP
1535	GO:0006270	0.305278	2.83368	0.361748	1	30	DNA replication initiation	MCM3	BP
1536	GO:0006471	0.305278	2.83368	0.361748	1	30	protein ADP-ribosylation	PARP4	BP
1537	GO:0007094	0.305278	2.83368	0.361748	1	30	mitotic spindle assembly checkpoint	NDC80	BP
1538	GO:0007143	0.305278	2.83368	0.361748	1	30	female meiotic nuclear division	TUBB8	BP
1539	GO:0010862	0.305278	2.83368	0.361748	1	30	positive regulation of pathway-restricted SMAD protein phosphorylation	SDCBP	BP
1540	GO:0031577	0.305278	2.83368	0.361748	1	30	spindle checkpoint	NDC80	BP
1541	GO:0034694	0.305278	2.83368	0.361748	1	30	response to prostaglandin	AKR1C3	BP
1542	GO:0038111	0.305278	2.83368	0.361748	1	30	interleukin-7-mediated signaling pathway	JAK1	BP
1543	GO:0042407	0.305278	2.83368	0.361748	1	30	cristae formation	CHCHD3	BP
1544	GO:0045879	0.305278	2.83368	0.361748	1	30	negative regulation of smoothened signaling pathway	GPR161	BP
1545	GO:0051491	0.305278	2.83368	0.361748	1	30	positive regulation of filopodium assembly	AGRN	BP
1546	GO:0060603	0.305278	2.83368	0.361748	1	30	mammary gland duct morphogenesis	FGFR2	BP
1547	GO:0071173	0.305278	2.83368	0.361748	1	30	spindle assembly checkpoint	NDC80	BP
1548	GO:0071174	0.305278	2.83368	0.361748	1	30	mitotic spindle checkpoint	NDC80	BP
1549	GO:0090314	0.305278	2.83368	0.361748	1	30	positive regulation of protein targeting to membrane	MYO1C	BP
1550	GO:0099623	0.305278	2.83368	0.361748	1	30	regulation of cardiac muscle cell membrane repolarization	SCN5A	BP
1551	GO:1900181	0.305278	2.83368	0.361748	1	30	negative regulation of protein localization to nucleus	DCLK1	BP
1552	GO:0009887	0.306627	1.18867	11.9256	14	989	animal organ morphogenesis	ABR;FGFR2;GLG1;LRP4;PSMC1;PTK2;SCN5A;SLC34A1;PRKRA;DLC1;SOX8;EVL;TENM3;DSCAML1	BP
1553	GO:0006022	0.307274	1.56347	1.94138	3	161	aminoglycan metabolic process	ABCC5;DSE;AGRN	BP
1554	GO:0051169	0.30755	1.37417	3.67778	5	305	nuclear transport	HMGA1;RAN;SSB;THOC5;SLU7	BP
1555	GO:0043067	0.308613	1.1478	18.5577	21	1539	regulation of programmed cell death	ABR;ACTN2;FGFR2;GZMB;NDUFS3;PTK2;TFDP2;NSMAF;PRKRA;AKR1C3;NOD1;DLC1;ARL6IP5;SPTLC1;ZNF385A;TIAM2;SOX8;ATAD3A;PRDM11;PRAMEF1;PLEKHN1	BP
1556	GO:0006835	0.309176	1.80815	1.12142	2	93	dicarboxylic acid transport	ARL6IP5;SLC38A2	BP
1557	GO:0032092	0.309176	1.80815	1.12142	2	93	positive regulation of protein binding	ACE;RAN	BP
1558	GO:0032649	0.309176	1.80815	1.12142	2	93	regulation of interferon-gamma production	HLA-DPB1;FAM49B	BP
1559	GO:0044070	0.309176	1.80815	1.12142	2	93	regulation of anion transport	SLC34A1;ARL6IP5	BP
1560	GO:1901800	0.309176	1.80815	1.12142	2	93	positive regulation of proteasomal protein catabolic process	PSMC1;NKD2	BP
1561	GO:1903076	0.309176	1.80815	1.12142	2	93	regulation of protein localization to plasma membrane	DPP10;NKD2	BP
1562	GO:0022613	0.312023	1.31977	4.59421	6	381	ribonucleoprotein complex biogenesis	RAN;GCFC2;CUL4A;SLU7;DIS3;CNOT6L	BP
1563	GO:0006793	0.312296	1.10361	37.863	41	3140	phosphorus metabolic process	ACTN2;ADCY2;ACE;DTYMK;ERN1;FCGR1A;FGFR2;JAK1;LHCGR;FADS1;LRP4;NDUFA5;NDUFS3;PLD1;PSMC1;PTK2;RAN;RGS3;SDCBP;PRKRA;PAPSS1;HACD1;DCLK1;BTN2A2;NOD1;DLC1;ARL6IP5;SPTLC1;ERN2;PNPLA6;PTPRT;ECD;MFN1;PRDM11;ZFYVE28;CTDSP1;TSSK1B;NEK10;ADCY4;ADGRF5;PMS2P11	BP
1564	GO:0007030	0.313618	1.7884	1.13348	2	94	Golgi organization	PDE4DIP;OBSL1	BP
1565	GO:0032231	0.313618	1.7884	1.13348	2	94	regulation of actin filament bundle assembly	DLC1;EVL	BP
1566	GO:0048709	0.313618	1.7884	1.13348	2	94	oligodendrocyte differentiation	MYRF;SOX8	BP
1567	GO:0110020	0.313618	1.7884	1.13348	2	94	regulation of actomyosin structure organization	DLC1;EVL	BP
1568	GO:2001243	0.313618	1.7884	1.13348	2	94	negative regulation of intrinsic apoptotic signaling pathway	NDUFS3;ZNF385A	BP
1569	GO:0000266	0.313669	2.73907	0.373807	1	31	mitochondrial fission	MTFP1	BP
1570	GO:0006363	0.313669	2.73907	0.373807	1	31	termination of RNA polymerase I transcription	TTF1	BP
1571	GO:0010765	0.313669	2.73907	0.373807	1	31	positive regulation of sodium ion transport	SCN5A	BP
1572	GO:0015695	0.313669	2.73907	0.373807	1	31	organic cation transport	SLC38A2	BP
1573	GO:0018198	0.313669	2.73907	0.373807	1	31	peptidyl-cysteine modification	ACE	BP
1574	GO:0030262	0.313669	2.73907	0.373807	1	31	apoptotic nuclear changes	ERN2	BP
1575	GO:0030431	0.313669	2.73907	0.373807	1	31	sleep	PER3	BP
1576	GO:0033120	0.313669	2.73907	0.373807	1	31	positive regulation of RNA splicing	ERN1	BP
1577	GO:0042572	0.313669	2.73907	0.373807	1	31	retinol metabolic process	AKR1C3	BP
1578	GO:0045920	0.313669	2.73907	0.373807	1	31	negative regulation of exocytosis	ABR	BP
1579	GO:0051385	0.313669	2.73907	0.373807	1	31	response to mineralocorticoid	RAN	BP
1580	GO:0051955	0.313669	2.73907	0.373807	1	31	regulation of amino acid transport	ARL6IP5	BP
1581	GO:0099625	0.313669	2.73907	0.373807	1	31	ventricular cardiac muscle cell membrane repolarization	SCN5A	BP
1582	GO:1901380	0.313669	2.73907	0.373807	1	31	negative regulation of potassium ion transmembrane transport	ACTN2	BP
1583	GO:1902230	0.313669	2.73907	0.373807	1	31	negative regulation of intrinsic apoptotic signaling pathway in response to DNA damage	ZNF385A	BP
1584	GO:1902253	0.313669	2.73907	0.373807	1	31	regulation of intrinsic apoptotic signaling pathway by p53 class mediator	ZNF385A	BP
1585	GO:1904893	0.313669	2.73907	0.373807	1	31	negative regulation of STAT cascade	PTPRT	BP
1586	GO:2000758	0.313669	2.73907	0.373807	1	31	positive regulation of peptidyl-lysine acetylation	BRD7	BP
1587	GO:0002695	0.313866	1.54375	1.9655	3	163	negative regulation of leukocyte activation	ABR;BTN2A2;ADGRF5	BP
1588	GO:0048017	0.313866	1.54375	1.9655	3	163	inositol lipid-mediated signaling	PLD1;PTK2;BTN2A2	BP
1589	GO:2001242	0.313866	1.54375	1.9655	3	163	regulation of intrinsic apoptotic signaling pathway	NDUFS3;PRKRA;ZNF385A	BP
1590	GO:0045664	0.314516	1.23891	7.34349	9	609	regulation of neuron differentiation	LRP4;PTK2;OBSL1;MACF1;SOX8;TENM3;CTDSP1;ZNF804A;PRAG1	BP
1591	GO:0051347	0.314516	1.23891	7.34349	9	609	positive regulation of transferase activity	ADCY2;ACE;ERN1;FCGR1A;PTK2;NOD1;ERN2;NEK10;ADCY4	BP
1592	GO:0006909	0.314627	1.36033	3.71395	5	308	phagocytosis	ABR;FCGR1A;MYH9;MYO1C;PTK2	BP
1593	GO:0010975	0.316055	1.28075	5.52269	7	458	regulation of neuron projection development	LRP4;PTK2;OBSL1;MACF1;TENM3;ZNF804A;PRAG1	BP
1594	GO:0042325	0.317122	1.14507	17.7016	20	1468	regulation of phosphorylation	ADCY2;ACE;ERN1;FCGR1A;FGFR2;LRP4;PTK2;RGS3;SDCBP;BTN2A2;NOD1;ARL6IP5;ERN2;PTPRT;ECD;PRDM11;ZFYVE28;CTDSP1;NEK10;ADCY4	BP
1595	GO:0007052	0.318054	1.76907	1.14554	2	95	mitotic spindle organization	RAN;NDC80	BP
1596	GO:0033273	0.318054	1.76907	1.14554	2	95	response to vitamin	MTHFR;SLC34A1	BP
1597	GO:0034340	0.318054	1.76907	1.14554	2	95	response to type I interferon	HLA-A;JAK1	BP
1598	GO:0042472	0.318054	1.76907	1.14554	2	95	inner ear morphogenesis	ABR;FGFR2	BP
1599	GO:0043408	0.319918	1.21667	8.30816	10	689	regulation of MAPK cascade	ERN1;FGFR2;RGS3;SDCBP;BTN2A2;NOD1;ARL6IP5;ERN2;PRDM11;NEK10	BP
1600	GO:0048863	0.320518	1.4142	2.85781	4	237	stem cell differentiation	ACE;FGFR2;PSMC1;SOX8	BP
1601	GO:0140014	0.320518	1.4142	2.85781	4	237	mitotic nuclear division	RAN;NDC80;OBSL1;CDCA8	BP
1602	GO:0033044	0.321725	1.34676	3.75013	5	311	regulation of chromosome organization	HMGA1;MTHFR;NDC80;MORC2;BRD7	BP
1603	GO:0000289	0.32196	2.65056	0.385865	1	32	nuclear-transcribed mRNA poly(A) tail shortening	CNOT6L	BP
1604	GO:0001881	0.32196	2.65056	0.385865	1	32	receptor recycling	KIF16B	BP
1605	GO:0009954	0.32196	2.65056	0.385865	1	32	proximal/distal pattern formation	LRP4	BP
1606	GO:0015804	0.32196	2.65056	0.385865	1	32	neutral amino acid transport	SLC38A2	BP
1607	GO:0016486	0.32196	2.65056	0.385865	1	32	peptide hormone processing	ACE	BP
1608	GO:0030261	0.32196	2.65056	0.385865	1	32	chromosome condensation	ERN2	BP
1609	GO:0030851	0.32196	2.65056	0.385865	1	32	granulocyte differentiation	CUL4A	BP
1610	GO:0031111	0.32196	2.65056	0.385865	1	32	negative regulation of microtubule polymerization or depolymerization	TBCD	BP
1611	GO:0040036	0.32196	2.65056	0.385865	1	32	regulation of fibroblast growth factor receptor signaling pathway	FGFR2	BP
1612	GO:0043001	0.32196	2.65056	0.385865	1	32	Golgi to plasma membrane protein transport	MACF1	BP
1613	GO:0043552	0.32196	2.65056	0.385865	1	32	positive regulation of phosphatidylinositol 3-kinase activity	PTK2	BP
1614	GO:0045841	0.32196	2.65056	0.385865	1	32	negative regulation of mitotic metaphase/anaphase transition	NDC80	BP
1615	GO:0046949	0.32196	2.65056	0.385865	1	32	fatty-acyl-CoA biosynthetic process	HACD1	BP
1616	GO:0071276	0.32196	2.65056	0.385865	1	32	cellular response to cadmium ion	AKR1C3	BP
1617	GO:0071709	0.32196	2.65056	0.385865	1	32	membrane assembly	LRP4	BP
1618	GO:0086019	0.32196	2.65056	0.385865	1	32	cell-cell signaling involved in cardiac conduction	SCN5A	BP
1619	GO:2000816	0.32196	2.65056	0.385865	1	32	negative regulation of mitotic sister chromatid separation	NDC80	BP
1620	GO:0030219	0.322483	1.75015	1.1576	2	96	megakaryocyte differentiation	ZNF385A;KMT2C	BP
1621	GO:0045055	0.32274	1.20076	9.26076	11	768	regulated exocytosis	ABR;ACTN2;CR1;LAIR1;MYH9;PLD1;SDCBP;SYN2;TOM1;TMC6;FAM49B	BP
1622	GO:0007281	0.323244	1.40808	2.86987	4	238	germ cell development	RAN;SPAG16;TSSK1B;TUBB8	BP
1623	GO:0031503	0.323244	1.40808	2.86987	4	238	protein-containing complex localization	RAN;SSB;THOC5;SLU7	BP
1624	GO:0051262	0.323761	1.51508	2.00167	3	166	protein tetramerization	ACTN2;LRP4;EVL	BP
1625	GO:0120032	0.323761	1.51508	2.00167	3	166	regulation of plasma membrane bounded cell projection assembly	PLD1;EVL;AGRN	BP
1626	GO:0044265	0.32499	1.17086	12.0945	14	1003	cellular macromolecule catabolic process	ERN1;PSMC1;PTK2;RPL27A;SDCBP;SSB;CUL4A;ERN2;DIS3;PLEKHN1;NKD2;CNOT6L;USP17L8;USP17L7	BP
1627	GO:0051172	0.325332	1.11184	27.3964	30	2272	negative regulation of nitrogen compound metabolic process	CR1;CYP51A1;FGFR2;GLG1;GRIN2C;HMGA1;LCN1;RGS3;SDCBP;GCFC2;TCP10;TFDP2;TTF1;PER3;BTN2A2;ERN2;PTPRT;MORC2;SSPO;RBFOX2;BRD7;SOX8;CHCHD3;PRDM11;ZFYVE28;CTDSP1;PRAMEF1;PLEKHN1;CNOT6L;TCP10L2	BP
1628	GO:0031334	0.325972	1.40201	2.88193	4	239	positive regulation of protein complex assembly	MYO1C;CUL4A;EVL;CNOT6L	BP
1629	GO:1902903	0.326468	1.33786	3.77424	5	313	regulation of supramolecular fiber organization	ACTN2;MYO1C;TBCD;DLC1;EVL	BP
1630	GO:0016101	0.326905	1.73163	1.16965	2	97	diterpenoid metabolic process	AKR1C3;AGRN	BP
1631	GO:0030038	0.326905	1.73163	1.16965	2	97	contractile actin filament bundle assembly	DLC1;EVL	BP
1632	GO:0034766	0.326905	1.73163	1.16965	2	97	negative regulation of ion transmembrane transport	ACTN2;ARL6IP5	BP
1633	GO:0043149	0.326905	1.73163	1.16965	2	97	stress fiber assembly	DLC1;EVL	BP
1634	GO:0006612	0.32706	1.50575	2.01373	3	167	protein targeting to membrane	MYO1C;RPL27A;SDCBP	BP
1635	GO:0048469	0.32706	1.50575	2.01373	3	167	cell maturation	SOX8;TUBB8;AGRN	BP
1636	GO:0061136	0.32706	1.50575	2.01373	3	167	regulation of proteasomal protein catabolic process	PSMC1;SDCBP;NKD2	BP
1637	GO:0009892	0.328263	1.09291	40.0576	43	3322	negative regulation of metabolic process	CR1;CYP51A1;ACE;ERN1;FGFR2;GLG1;GRIN2C;HMGA1;LCN1;PSMC1;PTK2;RAN;RGS3;RPL27A;SDCBP;SSB;GCFC2;TCP10;TFDP2;TTF1;PRKRA;AKR1C3;PER3;SEC22B;BTN2A2;ERN2;PTPRT;MORC2;DIS3;SSPO;ZC3H7B;RBFOX2;BRD7;SOX8;CHCHD3;PRDM11;ZFYVE28;CTDSP1;PRAMEF1;PLEKHN1;CNOT6L;TCP10L2;MIR1908	BP
1638	GO:0009205	0.328843	1.33346	3.7863	5	314	purine ribonucleoside triphosphate metabolic process	NDUFA5;NDUFS3;RAN;ECD;MFN1	BP
1639	GO:0006810	0.328969	1.08076	57.6989	61	4785	transport	ABR;ACTN2;HCN2;CLCN6;COPA;CR1;CYP51A1;ACE;DMBT1;FCGR1A;GRIN2C;GZMB;HMGA1;ITPR1;LAIR1;LCN1;LRP4;ABCC1;MYH9;MYO1C;PLD1;PSMC1;PTK2;RAN;RPL27A;SCN5A;SDCBP;SLC34A1;SLCO1A2;SSB;SYN2;TCN2;TFDP2;EIPR1;THOC5;HERC2;DCLK1;TRIP10;HOMER3;SEC22B;SLC12A6;TOM1;ABCC5;BTN2A2;ARL6IP5;SLU7;TMC6;POFUT2;MACF1;F11R;FAM49B;SLC38A2;RBFOX1;KIF16B;COG6;DPP10;ALKBH7;NKD2;JAKMIP1;SLCO1B7;BECN2	BP
1640	GO:0044419	0.329222	1.17455	11.1901	13	928	interspecies interaction between organisms	CR1;DMBT1;HMGA1;RAN;BRD2;RPL27A;SSB;CUL4A;THOC5;PRKRA;MORC2;ZC3H7B;F11R	BP
1641	GO:0001913	0.33015	2.56759	0.397923	1	33	T cell mediated cytotoxicity	FAM49B	BP
1642	GO:0003338	0.33015	2.56759	0.397923	1	33	metanephros morphogenesis	SOX8	BP
1643	GO:0006921	0.33015	2.56759	0.397923	1	33	cellular component disassembly involved in execution phase of apoptosis	ERN2	BP
1644	GO:0010092	0.33015	2.56759	0.397923	1	33	specification of animal organ identity	FGFR2	BP
1645	GO:0016242	0.33015	2.56759	0.397923	1	33	negative regulation of macroautophagy	SEC22B	BP
1646	GO:0031128	0.33015	2.56759	0.397923	1	33	developmental induction	SOX8	BP
1647	GO:0042558	0.33015	2.56759	0.397923	1	33	pteridine-containing compound metabolic process	MTHFR	BP
1648	GO:0043516	0.33015	2.56759	0.397923	1	33	regulation of DNA damage response, signal transduction by p53 class mediator	ZNF385A	BP
1649	GO:0043928	0.33015	2.56759	0.397923	1	33	exonucleolytic nuclear-transcribed mRNA catabolic process involved in deadenylation-dependent decay	DIS3	BP
1650	GO:0048821	0.33015	2.56759	0.397923	1	33	erythrocyte development	ADGRF5	BP
1651	GO:0072350	0.33015	2.56759	0.397923	1	33	tricarboxylic acid metabolic process	SLC34A1	BP
1652	GO:0098751	0.33015	2.56759	0.397923	1	33	bone cell development	ZNF385A	BP
1653	GO:1901797	0.33015	2.56759	0.397923	1	33	negative regulation of signal transduction by p53 class mediator	ZNF385A	BP
1654	GO:1902100	0.33015	2.56759	0.397923	1	33	negative regulation of metaphase/anaphase transition of cell cycle	NDC80	BP
1655	GO:1905819	0.33015	2.56759	0.397923	1	33	negative regulation of chromosome separation	NDC80	BP
1656	GO:2000785	0.33015	2.56759	0.397923	1	33	regulation of autophagosome assembly	SEC22B	BP
1657	GO:0060491	0.330359	1.49654	2.02579	3	168	regulation of cell projection assembly	PLD1;EVL;AGRN	BP
1658	GO:0032535	0.331219	1.32908	3.79836	5	315	regulation of cellular component size	ACTN2;CLCN6;MYO1C;MACF1;EVL	BP
1659	GO:0001657	0.331319	1.71349	1.18171	2	98	ureteric bud development	FGFR2;SOX8	BP
1660	GO:0002027	0.331319	1.71349	1.18171	2	98	regulation of heart rate	SCN5A;POPDC2	BP
1661	GO:0021549	0.331319	1.71349	1.18171	2	98	cerebellum development	SCN5A;WHRN	BP
1662	GO:0043266	0.331319	1.71349	1.18171	2	98	regulation of potassium ion transport	ACTN2;DPP10	BP
1663	GO:0050848	0.331319	1.71349	1.18171	2	98	regulation of calcium-mediated signaling	ITPR1;HOMER3	BP
1664	GO:0099175	0.331319	1.71349	1.18171	2	98	regulation of postsynapse organization	LRP4;ZNF804A	BP
1665	GO:0038093	0.331433	1.39002	2.90605	4	241	Fc receptor signaling pathway	FCGR1A;MYO1C;PSMC1;PTK2	BP
1666	GO:0051896	0.331433	1.39002	2.90605	4	241	regulation of protein kinase B signaling	FGFR2;PTK2;AKR1C3;BTN2A2	BP
1667	GO:0030182	0.331721	1.14669	15.0005	17	1244	neuron differentiation	FGFR2;LRP4;PTK2;TBCD;DCLK1;OBSL1;MACF1;RBFOX2;WHRN;SOX8;EVL;TENM3;DSCAML1;CTDSP1;ZNF804A;PRAG1;AGRN	BP
1668	GO:0009719	0.332129	1.12986	18.823	21	1561	response to endogenous stimulus	ACTN2;ADCY2;HCN2;FGFR2;GLG1;LHCGR;LRP4;MYO1C;PTK2;RAN;SDCBP;SLC34A1;AKR1C3;NOD1;GAS2L1;FERMT2;RBFOX2;F11R;KIF16B;ADCY4;AGRN	BP
1669	GO:0007186	0.332303	1.15734	13.1074	15	1087	G protein-coupled receptor signaling pathway	ABR;ACTN2;ADCY2;LHCGR;RGS3;AKR1C3;GPR161;TIAM2;OR11H1;ADCY4;ADGRF5;AGRN;OR10G7;OR2L8;BECN2	BP
1670	GO:0051186	0.332742	1.23379	6.54765	8	543	cofactor metabolic process	GGT3P;ABCC1;MTHFR;PRSS1;TCN2;AKR1C3;HACD1;ECD	BP
1671	GO:0006479	0.333658	1.48744	2.03785	3	169	protein methylation	MTHFR;KMT2C;ARMT1	BP
1672	GO:0008213	0.333658	1.48744	2.03785	3	169	protein alkylation	MTHFR;KMT2C;ARMT1	BP
1673	GO:0090090	0.333658	1.48744	2.03785	3	169	negative regulation of canonical Wnt signaling pathway	LRP4;PSMC1;NKD2	BP
1674	GO:0010605	0.33497	1.0923	37.236	40	3088	negative regulation of macromolecule metabolic process	CR1;CYP51A1;ACE;ERN1;FGFR2;GLG1;GRIN2C;HMGA1;LCN1;PSMC1;RAN;RGS3;RPL27A;SDCBP;SSB;GCFC2;TCP10;TFDP2;TTF1;PRKRA;PER3;BTN2A2;ERN2;PTPRT;MORC2;DIS3;SSPO;ZC3H7B;RBFOX2;BRD7;SOX8;CHCHD3;PRDM11;ZFYVE28;CTDSP1;PRAMEF1;PLEKHN1;CNOT6L;TCP10L2;MIR1908	BP
1675	GO:1903706	0.335466	1.25224	5.64328	7	468	regulation of hemopoiesis	CR1;ACE;PSMC1;CUL4A;BTN2A2;RBFOX2;KMT2C	BP
1676	GO:0072163	0.335725	1.69573	1.19377	2	99	mesonephric epithelium development	FGFR2;SOX8	BP
1677	GO:0072164	0.335725	1.69573	1.19377	2	99	mesonephric tubule development	FGFR2;SOX8	BP
1678	GO:0010721	0.335976	1.32041	3.82248	5	317	negative regulation of cell development	LRP4;PTK2;SOX8;CTDSP1;PRAG1	BP
1679	GO:0003205	0.336956	1.47845	2.04991	3	170	cardiac chamber development	FGFR2;SCN5A;HECTD1	BP
1680	GO:0008154	0.336956	1.47845	2.04991	3	170	actin polymerization or depolymerization	ACTN2;MYO1C;EVL	BP
1681	GO:0030177	0.336956	1.47845	2.04991	3	170	positive regulation of Wnt signaling pathway	FGFR2;PSMC1;MACF1	BP
1682	GO:0051640	0.338066	1.20967	7.51231	9	623	organelle localization	MYH9;MYO1C;PTK2;RAN;SYN2;SEC22B;NDC80;CDCA8;MFN1	BP
1683	GO:0000291	0.338243	2.48964	0.409982	1	34	nuclear-transcribed mRNA catabolic process, exonucleolytic	DIS3	BP
1684	GO:0007435	0.338243	2.48964	0.409982	1	34	salivary gland morphogenesis	FGFR2	BP
1685	GO:0010464	0.338243	2.48964	0.409982	1	34	regulation of mesenchymal cell proliferation	FGFR2	BP
1686	GO:0032435	0.338243	2.48964	0.409982	1	34	negative regulation of proteasomal ubiquitin-dependent protein catabolic process	SDCBP	BP
1687	GO:0033363	0.338243	2.48964	0.409982	1	34	secretory granule organization	ZNF385A	BP
1688	GO:0043276	0.338243	2.48964	0.409982	1	34	anoikis	PTK2	BP
1689	GO:0045777	0.338243	2.48964	0.409982	1	34	positive regulation of blood pressure	F11R	BP
1690	GO:0048566	0.338243	2.48964	0.409982	1	34	embryonic digestive tract development	FGFR2	BP
1691	GO:0060428	0.338243	2.48964	0.409982	1	34	lung epithelium development	FGFR2	BP
1692	GO:2000249	0.338243	2.48964	0.409982	1	34	regulation of actin cytoskeleton reorganization	F11R	BP
1693	GO:2001024	0.338243	2.48964	0.409982	1	34	negative regulation of response to drug	ARL6IP5	BP
1694	GO:0072330	0.338358	1.31611	3.83453	5	318	monocarboxylic acid biosynthetic process	FADS1;AKR1C3;FADS2;ECD;DSE	BP
1695	GO:0050808	0.339648	1.27459	4.75096	6	394	synapse organization	LRP4;PTK2;PCDHGC5;PCDHB16;ZNF804A;AGRN	BP
1696	GO:0048519	0.340004	1.07256	66.7667	70	5537	negative regulation of biological process	ABR;ACTN2;CR1;CYP51A1;ACE;ERN1;FGFR2;GLG1;GRIN2C;HMGA1;ITPR1;LCN1;LRP4;MYH9;NDUFS3;PSMC1;PTK2;RAN;RGS3;RPL27A;SDCBP;SSB;TBCD;GCFC2;TCP10;TFDP2;TTF1;CUL4A;GAS7;THOC5;PRKRA;AKR1C3;PER3;DCLK1;HOMER3;SEC22B;BTN2A2;DLC1;NDC80;ARL6IP5;ERN2;GAS2L1;PTPRT;ANKRD26;MORC2;DIS3;SSPO;ZC3H7B;GPR161;RBFOX2;ZNF385A;BRD7;SOX8;F11R;EVL;CHCHD3;ATAD3A;PRDM11;ZFYVE28;CTDSP1;PRAMEF1;PLEKHN1;NKD2;PRAG1;ADGRF5;CNOT6L;TCP…	BP
1697	GO:0001841	0.340123	1.67833	1.20583	2	100	neural tube formation	MTHFR;DLC1	BP
1698	GO:0060840	0.340123	1.67833	1.20583	2	100	artery development	HECTD1;ADGRF5	BP
1699	GO:0065008	0.34045	1.08335	44.1574	47	3662	regulation of biological quality	ABR;ACTN2;ADCY2;HCN2;CLCN6;COPA;ACE;ERN1;GRIN2C;GZMB;ITPR1;LCN1;LRP4;ABCC1;MUC4;MYH9;MYO1C;PSMC1;PTK2;SCN5A;SLC34A1;SYN2;TFDP2;PRKRA;AKR1C3;PER3;DLC1;ARL6IP5;FERMT2;DIS3;MACF1;RBFOX2;WHRN;ZNF385A;SOX8;F11R;EVL;POPDC2;PLEKHN1;ALKBH7;ZNF804A;PRAG1;ADCY4;ADGRF5;CNOT6L;AGRN;BECN2	BP
1700	GO:0009199	0.34074	1.31185	3.84659	5	319	ribonucleoside triphosphate metabolic process	NDUFA5;NDUFS3;RAN;ECD;MFN1	BP
1701	GO:0051179	0.34136	1.07	74.7011	78	6195	localization	ABR;ACTN2;HCN2;CLCN6;COPA;CR1;CYP51A1;ACE;DMBT1;FCGR1A;GLG1;GRIN2C;GZMB;HMGA1;ITPR1;LAIR1;LCN1;LRP4;ABCC1;MYH9;MYO1C;PLD1;PSMC1;PTK2;RAN;RPL27A;SCN5A;SDCBP;SLC34A1;SLCO1A2;SSB;SYN2;TCN2;TFDP2;EIPR1;THOC5;HERC2;DCLK1;TRIP10;HOMER3;SEC22B;SLC12A6;TOM1;ABCC5;BTN2A2;DLC1;NDC80;ARL6IP5;SLU7;FERMT2;PTPRT;TMC6;POFUT2;OBSL1;MACF1;RBFOX2;WHRN;ZNF385A;SOX8;F11R;EVL;FAM49B;SLC38A2;RBFOX1;CDCA8;KIF16B;MFN1;C…	BP
1702	GO:0048285	0.341786	1.27124	4.76302	6	395	organelle fission	RAN;NDC80;OBSL1;MTFP1;CDCA8;TUBB8	BP
1703	GO:0009058	0.342112	1.07035	71.7468	75	5950	biosynthetic process	ACTN2;ADCY2;PARP4;MYRF;TMEM258;CYP51A1;DTYMK;FGFR2;GGT3P;GPT;HMGA1;LHCGR;FADS1;LRP4;MCM3;MUC3A;MUC4;PLD1;PSMC1;RAN;BRD2;RPL27A;GCFC2;TCP10;TFDP2;TTF1;NSMAF;GAS7;THOC5;AKR1C3;PER3;PAPSS1;HACD1;FADS2;ABCC5;NOD1;SPTLC1;ERN2;ECD;MORC2;POFUT2;SEC14L2;RBFOX2;ZNF385A;ZNF285;TRUB2;VENTX;BRD7;DSE;SOX8;CHCHD3;ZNF415;STOX2;PRDM11;NAT14;RIMKLB;CTDSP1;PRAMEF1;ZSCAN5A;PLEKHN1;ZNF816;JAKMIP1;ZNF579;ZNF676;ADCY4…	BP
1704	GO:0050730	0.342367	1.36663	2.95428	4	245	regulation of peptidyl-tyrosine phosphorylation	ACE;FCGR1A;LRP4;ZFYVE28	BP
1705	GO:0002520	0.343078	1.16116	11.3107	13	938	immune system development	CR1;ACE;FGFR2;MYH9;PSMC1;CUL4A;THOC5;BTN2A2;RBFOX2;ZNF385A;KMT2C;ADGRF5;IRF2BP2	BP
1706	GO:0051493	0.343279	1.24118	5.69151	7	472	regulation of cytoskeleton organization	ACTN2;MYO1C;PTK2;TBCD;DLC1;F11R;EVL	BP
1707	GO:0006888	0.343549	1.46079	2.07402	3	172	ER to Golgi vesicle-mediated transport	COPA;SEC22B;COG6	BP
1708	GO:0007163	0.343549	1.46079	2.07402	3	172	establishment or maintenance of cell polarity	MYH9;PTK2;NDC80	BP
1709	GO:0002444	0.343597	1.21968	6.62	8	549	myeloid leukocyte mediated immunity	ABR;CR1;ACE;LAIR1;PLD1;SDCBP;TOM1;TMC6	BP
1710	GO:0009059	0.344029	1.07392	57.9642	61	4807	macromolecule biosynthetic process	ACTN2;PARP4;MYRF;TMEM258;FGFR2;GGT3P;HMGA1;FADS1;LRP4;MCM3;MUC3A;MUC4;PSMC1;RAN;BRD2;RPL27A;GCFC2;TCP10;TFDP2;TTF1;NSMAF;GAS7;THOC5;PER3;ABCC5;NOD1;ERN2;ECD;MORC2;POFUT2;SEC14L2;RBFOX2;ZNF385A;ZNF285;TRUB2;VENTX;BRD7;DSE;SOX8;CHCHD3;ZNF415;STOX2;PRDM11;NAT14;CTDSP1;PRAMEF1;ZSCAN5A;PLEKHN1;ZNF816;JAKMIP1;ZNF579;ZNF676;MUC20;CNOT6L;MUC19;IRF2BP2;AGRN;MUC21;TCP10L2;ZNF705A;POLR2J3	BP
1711	GO:0045814	0.344512	1.66129	1.21789	2	101	negative regulation of gene expression, epigenetic	HMGA1;MORC2	BP
1712	GO:0048661	0.344512	1.66129	1.21789	2	101	positive regulation of smooth muscle cell proliferation	ERN1;FGFR2	BP
1713	GO:0048675	0.344512	1.66129	1.21789	2	101	axon extension	DCLK1;MACF1	BP
1714	GO:0070498	0.344512	1.66129	1.21789	2	101	interleukin-1-mediated signaling pathway	PSMC1;NOD1	BP
1715	GO:1905269	0.344512	1.66129	1.21789	2	101	positive regulation of chromatin organization	MORC2;BRD7	BP
1716	GO:0021537	0.345103	1.36091	2.96634	4	246	telencephalon development	RAN;SCN5A;SLC38A2;JAKMIP1	BP
1717	GO:0009144	0.345509	1.30339	3.87071	5	321	purine nucleoside triphosphate metabolic process	NDUFA5;NDUFS3;RAN;ECD;MFN1	BP
1718	GO:0009653	0.345852	1.09465	30.5798	33	2536	anatomical structure morphogenesis	ABR;ACTN2;FGFR2;GLG1;JAK1;LRP4;MTHFR;MYH9;PSMC1;PTK2;SCN5A;SLC34A1;TBCD;PRKRA;DCLK1;SLC12A6;DLC1;FERMT2;POFUT2;OBSL1;MACF1;RBFOX2;WHRN;ZNF385A;SOX8;EVL;AGGF1;KIF16B;TENM3;DSCAML1;PRAG1;ADGRF5;MIR1908	BP
1719	GO:0001893	0.346237	2.41628	0.42204	1	35	maternal placenta development	STOX2	BP
1720	GO:0009395	0.346237	2.41628	0.42204	1	35	phospholipid catabolic process	PNPLA6	BP
1721	GO:0021587	0.346237	2.41628	0.42204	1	35	cerebellum morphogenesis	WHRN	BP
1722	GO:0033048	0.346237	2.41628	0.42204	1	35	negative regulation of mitotic sister chromatid segregation	NDC80	BP
1723	GO:0048333	0.346237	2.41628	0.42204	1	35	mesodermal cell differentiation	FGFR2	BP
1724	GO:0050775	0.346237	2.41628	0.42204	1	35	positive regulation of dendrite morphogenesis	OBSL1	BP
1725	GO:0070423	0.346237	2.41628	0.42204	1	35	nucleotide-binding oligomerization domain containing signaling pathway	NOD1	BP
1726	GO:0070884	0.346237	2.41628	0.42204	1	35	regulation of calcineurin-NFAT signaling cascade	HOMER3	BP
1727	GO:0071312	0.346237	2.41628	0.42204	1	35	cellular response to alkaloid	SLC34A1	BP
1728	GO:0106056	0.346237	2.41628	0.42204	1	35	regulation of calcineurin-mediated signaling	HOMER3	BP
1729	GO:2000310	0.346237	2.41628	0.42204	1	35	regulation of NMDA receptor activity	ACTN2	BP
1730	GO:0006887	0.346552	1.16588	10.3942	12	862	exocytosis	ABR;ACTN2;CR1;LAIR1;MYH9;PLD1;SDCBP;SYN2;TOM1;TMC6;FAM49B;NKD2	BP
1731	GO:0051897	0.346844	1.45211	2.08608	3	173	positive regulation of protein kinase B signaling	FGFR2;PTK2;AKR1C3	BP
1732	GO:0009966	0.347883	1.08359	39.3823	42	3266	regulation of signal transduction	ABR;ACTN2;COPA;ERN1;FGFR2;GLG1;GZMB;ITPR1;JAK1;LRP4;MUC4;MYO1C;NDUFS3;PSMC1;PTK2;RGS3;SDCBP;TFDP2;PRKRA;AKR1C3;TRIP10;HOMER3;SRGAP3;BTN2A2;NOD1;DLC1;ARL6IP5;ERN2;PTPRT;GPR161;MACF1;ZNF385A;TIAM2;BRD7;PRDM11;ZFYVE28;NKD2;NEK10;PRAG1;TREML4;BECN2;RASA4B	BP
1733	GO:0043405	0.347895	1.29921	3.88277	5	322	regulation of MAP kinase activity	ERN1;RGS3;NOD1;ERN2;NEK10	BP
1734	GO:0060341	0.348008	1.16444	10.4063	12	863	regulation of cellular localization	ACTN2;GZMB;LRP4;MYO1C;PLD1;RAN;TFDP2;EIPR1;DCLK1;NDC80;DPP10;NKD2	BP
1735	GO:0052547	0.348207	1.2613	4.7992	6	398	regulation of peptidase activity	CR1;LCN1;NOD1;DLC1;ARL6IP5;SSPO	BP
1736	GO:0010941	0.351853	1.11255	20.0047	22	1659	regulation of cell death	ABR;ACTN2;FGFR2;GZMB;NDUFS3;PSMC1;PTK2;TFDP2;NSMAF;PRKRA;AKR1C3;NOD1;DLC1;ARL6IP5;SPTLC1;ZNF385A;TIAM2;SOX8;ATAD3A;PRDM11;PRAMEF1;PLEKHN1	BP
1737	GO:0001655	0.35267	1.29091	3.90688	5	324	urogenital system development	ACE;FGFR2;LRP4;SLC34A1;SOX8	BP
1738	GO:0045861	0.35267	1.29091	3.90688	5	324	negative regulation of proteolysis	CR1;GLG1;LCN1;SDCBP;SSPO	BP
1739	GO:0022603	0.352957	1.13923	13.3003	15	1103	regulation of anatomical structure morphogenesis	ABR;FGFR2;JAK1;LRP4;MYH9;PSMC1;PTK2;DLC1;FERMT2;OBSL1;MACF1;SOX8;AGGF1;PRAG1;MIR1908	BP
1740	GO:0001823	0.353261	1.6282	1.242	2	103	mesonephros development	FGFR2;SOX8	BP
1741	GO:0015893	0.353429	1.43506	2.1102	3	175	drug transport	ABCC1;TCN2;ARL6IP5	BP
1742	GO:0008156	0.354136	2.34711	0.434098	1	36	negative regulation of DNA replication	TTF1	BP
1743	GO:0010453	0.354136	2.34711	0.434098	1	36	regulation of cell fate commitment	FGFR2	BP
1744	GO:0035872	0.354136	2.34711	0.434098	1	36	nucleotide-binding domain, leucine rich repeat containing receptor signaling pathway	NOD1	BP
1745	GO:0043114	0.354136	2.34711	0.434098	1	36	regulation of vascular permeability	ABR	BP
1746	GO:0043243	0.354136	2.34711	0.434098	1	36	positive regulation of protein complex disassembly	ACTN2	BP
1747	GO:0050892	0.354136	2.34711	0.434098	1	36	intestinal absorption	F11R	BP
1748	GO:0050982	0.354136	2.34711	0.434098	1	36	detection of mechanical stimulus	WHRN	BP
1749	GO:0086091	0.354136	2.34711	0.434098	1	36	regulation of heart rate by cardiac conduction	SCN5A	BP
1750	GO:0090218	0.354136	2.34711	0.434098	1	36	positive regulation of lipid kinase activity	PTK2	BP
1751	GO:0090313	0.354136	2.34711	0.434098	1	36	regulation of protein targeting to membrane	MYO1C	BP
1752	GO:1905332	0.354136	2.34711	0.434098	1	36	positive regulation of morphogenesis of an epithelium	SOX8	BP
1753	GO:0043406	0.35605	1.33847	3.01457	4	250	positive regulation of MAP kinase activity	ERN1;NOD1;ERN2;NEK10	BP
1754	GO:0007507	0.356326	1.20361	6.7044	8	556	heart development	ACTN2;FGFR2;PTK2;SCN5A;TFDP2;DLC1;OBSL1;HECTD1	BP
1755	GO:0006644	0.356786	1.24827	4.84743	6	402	phospholipid metabolic process	FADS1;PLD1;PTK2;SPTLC1;PNPLA6;ADGRF5	BP
1756	GO:0051960	0.358228	1.15446	10.4907	12	870	regulation of nervous system development	MYRF;LRP4;PTK2;OBSL1;GPR161;MACF1;SOX8;TENM3;CTDSP1;ZNF804A;PRAG1;AGRN	BP
1757	GO:0080135	0.358273	1.17347	8.59755	10	713	regulation of cellular response to stress	ERN1;HMGA1;SDCBP;CUL4A;THOC5;NOD1;ARL6IP5;ERN2;ZNF385A;ARMT1	BP
1758	GO:0008654	0.358787	1.33298	3.02663	4	251	phospholipid biosynthetic process	FADS1;PLD1;SPTLC1;ADGRF5	BP
1759	GO:0031668	0.358787	1.33298	3.02663	4	251	cellular response to extracellular stimulus	FADS1;AKR1C3;GAS2L1;SLC38A2	BP
1760	GO:0006915	0.359764	1.09991	22.9951	25	1907	apoptotic process	ABR;ACTN2;FGFR2;GZMB;ITPR1;NDUFS3;PTK2;TFDP2;NSMAF;CUL4A;PRKRA;AKR1C3;NOD1;DLC1;ARL6IP5;SPTLC1;ERN2;ZNF385A;TIAM2;SOX8;MTFP1;ATAD3A;PRDM11;PRAMEF1;PLEKHN1	BP
1761	GO:0021953	0.360006	1.41841	2.13432	3	177	central nervous system neuron differentiation	FGFR2;PTK2;DCLK1	BP
1762	GO:0043112	0.360006	1.41841	2.13432	3	177	receptor metabolic process	SDCBP;KIF16B;BECN2	BP
1763	GO:0001755	0.36194	2.28178	0.446156	1	37	neural crest cell migration	SOX8	BP
1764	GO:0001941	0.36194	2.28178	0.446156	1	37	postsynaptic membrane organization	LRP4	BP
1765	GO:0001990	0.36194	2.28178	0.446156	1	37	regulation of systemic arterial blood pressure by hormone	ACE	BP
1766	GO:0006296	0.36194	2.28178	0.446156	1	37	nucleotide-excision repair, DNA incision, 5'-to lesion	CUL4A	BP
1767	GO:0007007	0.36194	2.28178	0.446156	1	37	inner mitochondrial membrane organization	CHCHD3	BP
1768	GO:0008207	0.36194	2.28178	0.446156	1	37	C21-steroid hormone metabolic process	AKR1C3	BP
1769	GO:0030212	0.36194	2.28178	0.446156	1	37	hyaluronan metabolic process	ABCC5	BP
1770	GO:0032506	0.36194	2.28178	0.446156	1	37	cytokinetic process	MYH9	BP
1771	GO:0033046	0.36194	2.28178	0.446156	1	37	negative regulation of sister chromatid segregation	NDC80	BP
1772	GO:0042181	0.36194	2.28178	0.446156	1	37	ketone biosynthetic process	AKR1C3	BP
1773	GO:0042307	0.36194	2.28178	0.446156	1	37	positive regulation of protein import into nucleus	RAN	BP
1774	GO:0044091	0.36194	2.28178	0.446156	1	37	membrane biogenesis	LRP4	BP
1775	GO:0045214	0.36194	2.28178	0.446156	1	37	sarcomere organization	ACTN2	BP
1776	GO:0046006	0.36194	2.28178	0.446156	1	37	regulation of activated T cell proliferation	BTN2A2	BP
1777	GO:0060306	0.36194	2.28178	0.446156	1	37	regulation of membrane repolarization	SCN5A	BP
1778	GO:1901381	0.36194	2.28178	0.446156	1	37	positive regulation of potassium ion transmembrane transport	ACTN2	BP
1779	GO:1905898	0.36194	2.28178	0.446156	1	37	positive regulation of response to endoplasmic reticulum stress	ERN1	BP
1780	GO:0032609	0.36197	1.59641	1.26612	2	105	interferon-gamma production	HLA-DPB1;FAM49B	BP
1781	GO:0051963	0.36197	1.59641	1.26612	2	105	regulation of synapse assembly	PTK2;AGRN	BP
1782	GO:0048731	0.362513	1.06651	56.3122	59	4670	system development	ABR;ACTN2;MYRF;CR1;ACE;FGFR2;GLG1;GRIN2C;IGSF3;JAK1;LHCGR;LRP4;MTHFR;MYH9;NDUFS3;PSMC1;PTK2;RAN;SCN5A;SDCBP;SLC34A1;TBCD;TFDP2;CUL4A;THOC5;PRKRA;AKR1C3;PAPSS1;DCLK1;SLC12A6;BTN2A2;DLC1;SSPO;POFUT2;OBSL1;GPR161;MACF1;RBFOX2;HECTD1;WHRN;ZNF385A;SOX8;EVL;SLC38A2;AGGF1;PHF10;TENM3;STOX2;DSCAML1;PCDHB16;CTDSP1;KMT2C;ZNF804A;JAKMIP1;PRAG1;ADGRF5;IRF2BP2;AGRN;MIR1908	BP
1783	GO:0007369	0.363291	1.41022	2.14637	3	178	gastrulation	FGFR2;POFUT2;KIF16B	BP
1784	GO:2001235	0.363291	1.41022	2.14637	3	178	positive regulation of apoptotic signaling pathway	GZMB;TFDP2;PRKRA	BP
1785	GO:0006721	0.366308	1.58097	1.27818	2	106	terpenoid metabolic process	AKR1C3;AGRN	BP
1786	GO:0021761	0.366308	1.58097	1.27818	2	106	limbic system development	FGFR2;RAN	BP
1787	GO:0022904	0.366308	1.58097	1.27818	2	106	respiratory electron transport chain	NDUFA5;NDUFS3	BP
1788	GO:0043502	0.366308	1.58097	1.27818	2	106	regulation of muscle adaptation	PTK2;SCN5A	BP
1789	GO:0033554	0.366874	1.09535	23.0796	25	1914	cellular response to stress	PARP4;ERN1;HMGA1;ITPR1;FADS1;PSMC1;SDCBP;TFDP2;CUL4A;THOC5;PRKRA;AKR1C3;HERC2;SLC12A6;NOD1;ARL6IP5;SLU7;ERN2;GAS2L1;MORC2;ZNF385A;SLC38A2;ARMT1;ALKBH7;CNOT6L	BP
1790	GO:0042327	0.366892	1.13904	11.5157	13	955	positive regulation of phosphorylation	ADCY2;ACE;ERN1;FCGR1A;FGFR2;LRP4;PTK2;SDCBP;NOD1;ARL6IP5;ERN2;NEK10;ADCY4	BP
1791	GO:0006996	0.368514	1.07237	40.6726	43	3373	organelle organization	ABR;ACTN2;GZMB;HMGA1;MTHFR;MYH9;MYO1C;NDUFA5;NDUFS3;PTK2;RAN;BRD2;SDCBP;TBCD;TFDP2;TNXB;CUL4A;TRIP10;SEC22B;PDE4DIP;DLC1;NDC80;ERN2;MORC2;ATG2A;OBSL1;ZNF385A;BRD7;F11R;EVL;MTFP1;CHCHD3;CDCA8;PHF10;MFN1;KMT2C;SPAG16;ALKBH7;NKD2;FOPNL;CNOT6L;TUBB8;AGRN	BP
1792	GO:0046700	0.368761	1.17398	7.72936	9	641	heterocycle catabolic process	ERN1;PSMC1;RPL27A;SSB;ERN2;ECD;DIS3;PLEKHN1;CNOT6L	BP
1793	GO:0043312	0.368816	1.20651	5.84827	7	485	neutrophil degranulation	ABR;CR1;LAIR1;PLD1;SDCBP;TOM1;TMC6	BP
1794	GO:0006468	0.369393	1.09582	22.139	24	1836	protein phosphorylation	ACTN2;ADCY2;ACE;ERN1;FCGR1A;FGFR2;JAK1;LRP4;PSMC1;PTK2;RGS3;SDCBP;PRKRA;DCLK1;BTN2A2;NOD1;ARL6IP5;ERN2;PRDM11;ZFYVE28;CTDSP1;TSSK1B;NEK10;ADCY4	BP
1795	GO:0002707	0.36965	2.21999	0.458215	1	38	negative regulation of lymphocyte mediated immunity	CR1	BP
1796	GO:0002711	0.36965	2.21999	0.458215	1	38	positive regulation of T cell mediated immunity	FAM49B	BP
1797	GO:0007431	0.36965	2.21999	0.458215	1	38	salivary gland development	FGFR2	BP
1798	GO:0007520	0.36965	2.21999	0.458215	1	38	myoblast fusion	MYH9	BP
1799	GO:0032350	0.36965	2.21999	0.458215	1	38	regulation of hormone metabolic process	AKR1C3	BP
1800	GO:0032941	0.36965	2.21999	0.458215	1	38	secretion by tissue	COPA	BP
1801	GO:0042769	0.36965	2.21999	0.458215	1	38	DNA damage response, detection of DNA damage	CUL4A	BP
1802	GO:0043267	0.36965	2.21999	0.458215	1	38	negative regulation of potassium ion transport	ACTN2	BP
1803	GO:0044088	0.36965	2.21999	0.458215	1	38	regulation of vacuole organization	SEC22B	BP
1804	GO:0045022	0.36965	2.21999	0.458215	1	38	early endosome to late endosome transport	KIF16B	BP
1805	GO:0050856	0.36965	2.21999	0.458215	1	38	regulation of T cell receptor signaling pathway	BTN2A2	BP
1806	GO:0051985	0.36965	2.21999	0.458215	1	38	negative regulation of chromosome segregation	NDC80	BP
1807	GO:0086005	0.36965	2.21999	0.458215	1	38	ventricular cardiac muscle cell action potential	SCN5A	BP
1808	GO:0097178	0.36965	2.21999	0.458215	1	38	ruffle assembly	EVL	BP
1809	GO:1904037	0.36965	2.21999	0.458215	1	38	positive regulation of epithelial cell apoptotic process	AKR1C3	BP
1810	GO:0032271	0.369854	1.39413	2.17049	3	180	regulation of protein polymerization	MYO1C;TBCD;EVL	BP
1811	GO:0050852	0.369854	1.39413	2.17049	3	180	T cell receptor signaling pathway	HLA-DPB1;PSMC1;BTN2A2	BP
1812	GO:0044270	0.370476	1.17206	7.74142	9	642	cellular nitrogen compound catabolic process	ERN1;PSMC1;RPL27A;SSB;ERN2;ECD;DIS3;PLEKHN1;CNOT6L	BP
1813	GO:0006406	0.370635	1.56582	1.29024	2	107	mRNA export from nucleus	THOC5;SLU7	BP
1814	GO:0022037	0.370635	1.56582	1.29024	2	107	metencephalon development	SCN5A;WHRN	BP
1815	GO:0071427	0.370635	1.56582	1.29024	2	107	mRNA-containing ribonucleoprotein complex export from nucleus	THOC5;SLU7	BP
1816	GO:0031401	0.371235	1.1238	13.4691	15	1117	positive regulation of protein modification process	ADCY2;ACE;ERN1;FCGR1A;FGFR2;LRP4;PTK2;SDCBP;NOD1;DLC1;ARL6IP5;ERN2;BRD7;NEK10;ADCY4	BP
1817	GO:0048584	0.371472	1.08407	27.9993	30	2322	positive regulation of response to stimulus	CR1;DMBT1;ERN1;FCGR1A;FGFR2;GZMB;HLA-DPB1;HMGA1;MUC3A;MUC4;MYO1C;PSMC1;PTK2;SDCBP;TFDP2;PRKRA;AKR1C3;BTN2A2;NOD1;ARL6IP5;ERN2;MACF1;ZNF385A;FAM49B;NEK10;PRAG1;MUC20;MUC19;TREML4;MUC21	BP
1818	GO:1905330	0.373131	1.38622	2.18255	3	181	regulation of morphogenesis of an epithelium	FGFR2;PSMC1;SOX8	BP
1819	GO:0002283	0.374731	1.19878	5.88444	7	488	neutrophil activation involved in immune response	ABR;CR1;LAIR1;PLD1;SDCBP;TOM1;TMC6	BP
1820	GO:0006952	0.375607	1.09629	20.27	22	1681	defense response	ABR;PARP4;CR1;DMBT1;FCGR1A;GZMB;HLA-A;HLA-DPB1;JAK1;MUC3A;MUC4;MYO1C;PSMC1;NOD1;F11R;EVL;KIF16B;SLAMF7;MUC20;MUC19;TREML4;MUC21	BP
1821	GO:0001504	0.377267	2.16144	0.470273	1	39	neurotransmitter uptake	ARL6IP5	BP
1822	GO:0017145	0.377267	2.16144	0.470273	1	39	stem cell division	FGFR2	BP
1823	GO:0021532	0.377267	2.16144	0.470273	1	39	neural tube patterning	GPR161	BP
1824	GO:0030049	0.377267	2.16144	0.470273	1	39	muscle filament sliding	ACTN2	BP
1825	GO:0030204	0.377267	2.16144	0.470273	1	39	chondroitin sulfate metabolic process	DSE	BP
1826	GO:0032784	0.377267	2.16144	0.470273	1	39	regulation of DNA-templated transcription, elongation	THOC5	BP
1827	GO:0033275	0.377267	2.16144	0.470273	1	39	actin-myosin filament sliding	ACTN2	BP
1828	GO:0033683	0.377267	2.16144	0.470273	1	39	nucleotide-excision repair, DNA incision	CUL4A	BP
1829	GO:0060045	0.377267	2.16144	0.470273	1	39	positive regulation of cardiac muscle cell proliferation	FGFR2	BP
1830	GO:0060119	0.377267	2.16144	0.470273	1	39	inner ear receptor cell development	WHRN	BP
1831	GO:0097035	0.377267	2.16144	0.470273	1	39	regulation of membrane lipid distribution	ABCC1	BP
1832	GO:1902116	0.377267	2.16144	0.470273	1	39	negative regulation of organelle assembly	SEC22B	BP
1833	GO:1902229	0.377267	2.16144	0.470273	1	39	regulation of intrinsic apoptotic signaling pathway in response to DNA damage	ZNF385A	BP
1834	GO:1904591	0.377267	2.16144	0.470273	1	39	positive regulation of protein import	RAN	BP
1835	GO:2000008	0.377267	2.16144	0.470273	1	39	regulation of protein localization to cell surface	ACTN2	BP
1836	GO:0071840	0.377737	1.05589	71.4091	74	5922	cellular component organization or biogenesis	ABR;ACTN2;MYRF;CLCN6;COL9A3;ACE;FCGR1A;FGFR2;GZMB;HMGA1;LRP4;ABCC1;MTHFR;MYH9;MYO1C;NDUFA5;NDUFS3;PLD1;PRSS1;PTK2;RAN;BRD2;SDCBP;SLC34A1;TBCD;GCFC2;TFDP2;TNXB;NSMAF;CUL4A;DCLK1;TRIP10;SEC22B;PDE4DIP;NOD1;DLC1;NDC80;SLU7;ERN2;FERMT2;NID2;MORC2;DIS3;ATG2A;OBSL1;MACF1;RBFOX2;WHRN;ZNF385A;BRD7;F11R;EVL;MTFP1;CHCHD3;CDCA8;ATAD3A;PHF10;MFN1;TENM3;PCDHGC5;PRDM11;DSCAML1;PCDHB16;KMT2C;SPAG16;ALKBH7;NKD2;…	BP
1837	GO:0060485	0.377935	1.29572	3.11104	4	258	mesenchyme development	FGFR2;SDCBP;POFUT2;SOX8	BP
1838	GO:0010038	0.378974	1.24709	4.03952	5	335	response to metal ion	DTYMK;SCN5A;SLC34A1;AKR1C3;RASA4B	BP
1839	GO:0042303	0.379253	1.53638	1.31435	2	109	molting cycle	FGFR2;LRP4	BP
1840	GO:0042633	0.379253	1.53638	1.31435	2	109	hair cycle	FGFR2;LRP4	BP
1841	GO:0048593	0.379253	1.53638	1.31435	2	109	camera-type eye morphogenesis	SOX8;TENM3	BP
1842	GO:0048639	0.379675	1.37066	2.20667	3	183	positive regulation of developmental growth	FGFR2;MACF1;AGRN	BP
1843	GO:0070555	0.379675	1.37066	2.20667	3	183	response to interleukin-1	MTHFR;PSMC1;NOD1	BP
1844	GO:0031347	0.380284	1.13362	10.6716	12	885	regulation of defense response	ABR;CR1;DMBT1;JAK1;MUC3A;MUC4;PSMC1;NOD1;MUC20;MUC19;TREML4;MUC21	BP
1845	GO:0051252	0.381362	1.06479	42.831	45	3552	regulation of RNA metabolic process	ACTN2;MYRF;ERN1;FGFR2;HMGA1;FADS1;LRP4;PSMC1;RAN;BRD2;GCFC2;TCP10;TFDP2;GAS7;THOC5;PER3;NOD1;ERN2;ECD;MORC2;DIS3;SEC14L2;RBFOX2;ZNF385A;ZNF285;VENTX;BRD7;SOX8;CHCHD3;ZNF415;STOX2;PRDM11;NAT14;CTDSP1;PRAMEF1;ZSCAN5A;PLEKHN1;ZNF816;ZNF579;ZNF676;CNOT6L;IRF2BP2;AGRN;TCP10L2;ZNF705A	BP
1846	GO:0050731	0.382942	1.36301	2.21872	3	184	positive regulation of peptidyl-tyrosine phosphorylation	ACE;FCGR1A;LRP4	BP
1847	GO:0010769	0.383398	1.28545	3.13515	4	260	regulation of cell morphogenesis involved in differentiation	LRP4;PTK2;OBSL1;MACF1	BP
1848	GO:0006805	0.383543	1.52207	1.32641	2	110	xenobiotic metabolic process	CYP2D7;CYP2W1	BP
1849	GO:0032434	0.383543	1.52207	1.32641	2	110	regulation of proteasomal ubiquitin-dependent protein catabolic process	SDCBP;NKD2	BP
1850	GO:0001912	0.384792	2.1059	0.482331	1	40	positive regulation of leukocyte mediated cytotoxicity	FAM49B	BP
1851	GO:0002823	0.384792	2.1059	0.482331	1	40	negative regulation of adaptive immune response based on somatic recombination of immune receptors built from immunoglobulin superfamily domains	CR1	BP
1852	GO:0006509	0.384792	2.1059	0.482331	1	40	membrane protein ectodomain proteolysis	MYH9	BP
1853	GO:0019369	0.384792	2.1059	0.482331	1	40	arachidonic acid metabolic process	AKR1C3	BP
1854	GO:0019835	0.384792	2.1059	0.482331	1	40	cytolysis	GZMB	BP
1855	GO:0038084	0.384792	2.1059	0.482331	1	40	vascular endothelial growth factor signaling pathway	MYO1C	BP
1856	GO:0046621	0.384792	2.1059	0.482331	1	40	negative regulation of organ growth	PTK2	BP
1857	GO:0048286	0.384792	2.1059	0.482331	1	40	lung alveolus development	FGFR2	BP
1858	GO:0050435	0.384792	2.1059	0.482331	1	40	amyloid-beta metabolic process	ACE	BP
1859	GO:0061028	0.384792	2.1059	0.482331	1	40	establishment of endothelial barrier	F11R	BP
1860	GO:0071470	0.384792	2.1059	0.482331	1	40	cellular response to osmotic stress	SLC12A6	BP
1861	GO:0002703	0.386205	1.35544	2.23078	3	185	regulation of leukocyte mediated immunity	ABR;CR1;FAM49B	BP
1862	GO:0048839	0.386205	1.35544	2.23078	3	185	inner ear development	ABR;FGFR2;WHRN	BP
1863	GO:1902115	0.386205	1.35544	2.23078	3	185	regulation of organelle assembly	SDCBP;SEC22B;CNOT6L	BP
1864	GO:1902905	0.386205	1.35544	2.23078	3	185	positive regulation of supramolecular fiber organization	ACTN2;MYO1C;EVL	BP
1865	GO:0046620	0.387821	1.50802	1.33847	2	111	regulation of organ growth	FGFR2;PTK2	BP
1866	GO:0006631	0.388541	1.23187	4.08776	5	339	fatty acid metabolic process	FADS1;AKR1C3;FADS2;MORC2;ALKBH7	BP
1867	GO:0008219	0.388565	1.07698	26.2629	28	2178	cell death	ABR;ACTN2;PARP4;FGFR2;GZMB;ITPR1;NDUFS3;PSMC1;PTK2;TFDP2;NSMAF;CUL4A;PRKRA;AKR1C3;NOD1;DLC1;ARL6IP5;SPTLC1;ERN2;ZNF385A;TIAM2;SOX8;MTFP1;ATAD3A;PRDM11;PRAMEF1;PLEKHN1;ALKBH7	BP
1868	GO:0009889	0.389973	1.05722	49.861	52	4135	regulation of biosynthetic process	ACTN2;PARP4;MYRF;CYP51A1;FGFR2;HMGA1;LHCGR;FADS1;LRP4;PSMC1;RAN;BRD2;GCFC2;TCP10;TFDP2;TTF1;NSMAF;GAS7;THOC5;AKR1C3;PER3;NOD1;ERN2;ECD;MORC2;SEC14L2;RBFOX2;ZNF385A;ZNF285;TRUB2;VENTX;BRD7;SOX8;CHCHD3;ZNF415;STOX2;PRDM11;NAT14;CTDSP1;PRAMEF1;ZSCAN5A;PLEKHN1;ZNF816;JAKMIP1;ZNF579;ZNF676;ADGRF5;CNOT6L;IRF2BP2;AGRN;TCP10L2;ZNF705A	BP
1869	GO:0007166	0.391586	1.06633	34.137	36	2831	cell surface receptor signaling pathway	ACTN2;CR1;FCGR1A;FGFR2;GLG1;GRIN2C;HLA-A;HLA-DPB1;JAK1;KIR2DL1;LRP4;MUC3A;MUC4;MYH9;MYO1C;PSMC1;PTK2;SDCBP;BTN2A2;NOD1;FERMT2;PTPRT;GPR161;MACF1;RBFOX2;BRD7;F11R;EVL;KIF16B;ZFYVE28;NKD2;PRAG1;MUC20;ADGRF5;MUC19;MUC21	BP
1870	GO:0030218	0.392086	1.49422	1.35053	2	112	erythrocyte differentiation	RBFOX2;ADGRF5	BP
1871	GO:1903510	0.392086	1.49422	1.35053	2	112	mucopolysaccharide metabolic process	ABCC5;DSE	BP
1872	GO:1903828	0.392086	1.49422	1.35053	2	112	negative regulation of cellular protein localization	ACTN2;DCLK1	BP
1873	GO:0000381	0.392227	2.05314	0.49439	1	41	regulation of alternative mRNA splicing, via spliceosome	RBFOX2	BP
1874	GO:0001709	0.392227	2.05314	0.49439	1	41	cell fate determination	DSCAML1	BP
1875	GO:0006692	0.392227	2.05314	0.49439	1	41	prostanoid metabolic process	AKR1C3	BP
1876	GO:0006693	0.392227	2.05314	0.49439	1	41	prostaglandin metabolic process	AKR1C3	BP
1877	GO:0008631	0.392227	2.05314	0.49439	1	41	intrinsic apoptotic signaling pathway in response to oxidative stress	ARL6IP5	BP
1878	GO:0009163	0.392227	2.05314	0.49439	1	41	nucleoside biosynthetic process	DTYMK	BP
1879	GO:0014003	0.392227	2.05314	0.49439	1	41	oligodendrocyte development	MYRF	BP
1880	GO:0031641	0.392227	2.05314	0.49439	1	41	regulation of myelination	MYRF	BP
1881	GO:0033173	0.392227	2.05314	0.49439	1	41	calcineurin-NFAT signaling cascade	HOMER3	BP
1882	GO:0035337	0.392227	2.05314	0.49439	1	41	fatty-acyl-CoA metabolic process	HACD1	BP
1883	GO:0045773	0.392227	2.05314	0.49439	1	41	positive regulation of axon extension	MACF1	BP
1884	GO:0050798	0.392227	2.05314	0.49439	1	41	activated T cell proliferation	BTN2A2	BP
1885	GO:0060612	0.392227	2.05314	0.49439	1	41	adipose tissue development	SOX8	BP
1886	GO:0070317	0.392227	2.05314	0.49439	1	41	negative regulation of G0 to G1 transition	TFDP2	BP
1887	GO:0072210	0.392227	2.05314	0.49439	1	41	metanephric nephron development	SOX8	BP
1888	GO:0090184	0.392227	2.05314	0.49439	1	41	positive regulation of kidney development	SOX8	BP
1889	GO:0098927	0.392227	2.05314	0.49439	1	41	vesicle-mediated transport between endosomal compartments	KIF16B	BP
1890	GO:1901985	0.392227	2.05314	0.49439	1	41	positive regulation of protein acetylation	BRD7	BP
1891	GO:0050866	0.392719	1.34055	2.2549	3	187	negative regulation of cell activation	ABR;BTN2A2;ADGRF5	BP
1892	GO:0019439	0.392838	1.1476	7.89817	9	655	aromatic compound catabolic process	ERN1;PSMC1;RPL27A;SSB;ERN2;ECD;DIS3;PLEKHN1;CNOT6L	BP
1893	GO:0002443	0.393138	1.1289	9.81544	11	814	leukocyte mediated immunity	ABR;CR1;ACE;GZMB;LAIR1;PLD1;SDCBP;TOM1;TMC6;FAM49B;SLAMF7	BP
1894	GO:0030111	0.393322	1.2244	4.11187	5	341	regulation of Wnt signaling pathway	FGFR2;LRP4;PSMC1;MACF1;NKD2	BP
1895	GO:0016043	0.394251	1.04965	69.721	72	5782	cellular component organization	ABR;ACTN2;MYRF;CLCN6;COL9A3;ACE;FCGR1A;FGFR2;GZMB;HMGA1;LRP4;ABCC1;MTHFR;MYH9;MYO1C;NDUFA5;NDUFS3;PLD1;PRSS1;PTK2;RAN;BRD2;SDCBP;SLC34A1;TBCD;GCFC2;TFDP2;TNXB;CUL4A;DCLK1;TRIP10;SEC22B;PDE4DIP;NOD1;DLC1;NDC80;SLU7;ERN2;FERMT2;NID2;MORC2;ATG2A;OBSL1;MACF1;RBFOX2;WHRN;ZNF385A;BRD7;F11R;EVL;MTFP1;CHCHD3;CDCA8;ATAD3A;PHF10;MFN1;TENM3;PCDHGC5;PRDM11;DSCAML1;PCDHB16;KMT2C;SPAG16;ALKBH7;NKD2;ZNF804A;FOP…	BP
1896	GO:0060828	0.394308	1.26538	3.18339	4	264	regulation of canonical Wnt signaling pathway	FGFR2;LRP4;PSMC1;NKD2	BP
1897	GO:0072331	0.394308	1.26538	3.18339	4	264	signal transduction by p53 class mediator	TFDP2;ZNF385A;BRD7;CNOT6L	BP
1898	GO:0016055	0.394481	1.17368	6.00502	7	498	Wnt signaling pathway	FGFR2;LRP4;PSMC1;FERMT2;MACF1;BRD7;NKD2	BP
1899	GO:0050896	0.394504	1.04706	106.547	109	8836	response to stimulus	ABR;ACTN2;ADCY2;PARP4;HCN2;CLCN6;COPA;CR1;CYP2D7;DMBT1;DTYMK;ERN1;FCGR1A;FGFR2;GLG1;GRIN2C;GZMB;HLA-A;HLA-DPB1;HMGA1;ITPR1;JAK1;KIR2DL1;LAIR1;LCN1;LHCGR;FADS1;LRP4;ABCC1;MSRA;MTHFR;MUC3A;MUC4;MYH9;MYO1C;NDUFS3;PLD1;PSMC1;PTK2;RAN;RGS3;SCN5A;SDCBP;SLC34A1;TCN2;TFDP2;NSMAF;CUL4A;THOC5;PRKRA;AKR1C3;HERC2;DCLK1;TRIP10;HOMER3;SRGAP3;SLC12A6;TOM1;BTN2A2;NOD1;DLC1;ARL6IP5;SLU7;ERN2;GAS2L1;STIP1;FERMT2;P…	BP
1900	GO:0031326	0.395167	1.05533	48.9566	51	4060	regulation of cellular biosynthetic process	ACTN2;PARP4;MYRF;FGFR2;HMGA1;LHCGR;FADS1;LRP4;PSMC1;RAN;BRD2;GCFC2;TCP10;TFDP2;TTF1;NSMAF;GAS7;THOC5;AKR1C3;PER3;NOD1;ERN2;ECD;MORC2;SEC14L2;RBFOX2;ZNF385A;ZNF285;TRUB2;VENTX;BRD7;SOX8;CHCHD3;ZNF415;STOX2;PRDM11;NAT14;CTDSP1;PRAMEF1;ZSCAN5A;PLEKHN1;ZNF816;JAKMIP1;ZNF579;ZNF676;ADGRF5;CNOT6L;IRF2BP2;AGRN;TCP10L2;ZNF705A	BP
1901	GO:0019722	0.395969	1.33323	2.26696	3	188	calcium-mediated signaling	GRIN2C;ITPR1;HOMER3	BP
1902	GO:0003279	0.396338	1.48068	1.36259	2	113	cardiac septum development	FGFR2;HECTD1	BP
1903	GO:0010508	0.396338	1.48068	1.36259	2	113	positive regulation of autophagy	NOD1;SPTLC1	BP
1904	GO:0046717	0.396338	1.48068	1.36259	2	113	acid secretion	ACE;SLC38A2	BP
1905	GO:1904375	0.396338	1.48068	1.36259	2	113	regulation of protein localization to cell periphery	DPP10;NKD2	BP
1906	GO:0042119	0.396457	1.17123	6.01708	7	499	neutrophil activation	ABR;CR1;LAIR1;PLD1;SDCBP;TOM1;TMC6	BP
1907	GO:0043410	0.396457	1.17123	6.01708	7	499	positive regulation of MAPK cascade	ERN1;FGFR2;SDCBP;NOD1;ARL6IP5;ERN2;NEK10	BP
1908	GO:0010976	0.397032	1.26046	3.19544	4	265	positive regulation of neuron projection development	OBSL1;MACF1;TENM3;ZNF804A	BP
1909	GO:1903507	0.397591	1.10244	13.7103	15	1137	negative regulation of nucleic acid-templated transcription	FGFR2;HMGA1;GCFC2;TCP10;TFDP2;PER3;ERN2;MORC2;RBFOX2;BRD7;SOX8;CHCHD3;PRDM11;PRAMEF1;TCP10L2	BP
1910	GO:0007276	0.39801	1.14209	7.93435	9	658	gamete generation	ACE;RAN;BRD2;HERC2;SOX8;SPAG16;TSSK1B;TUBB8;SPATA31A3	BP
1911	GO:0198738	0.398433	1.16878	6.02914	7	500	cell-cell signaling by wnt	FGFR2;LRP4;PSMC1;FERMT2;MACF1;BRD7;NKD2	BP
1912	GO:1901615	0.398433	1.16878	6.02914	7	500	organic hydroxy compound metabolic process	CYP51A1;LHCGR;RAN;SLC34A1;AKR1C3;SPTLC1;SEC14L2	BP
1913	GO:0097190	0.398459	1.15358	6.98175	8	579	apoptotic signaling pathway	GZMB;ITPR1;NDUFS3;TFDP2;CUL4A;PRKRA;ARL6IP5;ZNF385A	BP
1914	GO:0060348	0.399215	1.32599	2.27902	3	189	bone development	FGFR2;GLG1;ZNF385A	BP
1915	GO:0031324	0.399547	1.067	29.3378	31	2433	negative regulation of cellular metabolic process	CR1;FGFR2;GLG1;HMGA1;LCN1;PTK2;RGS3;SDCBP;GCFC2;TCP10;TFDP2;TTF1;AKR1C3;PER3;SEC22B;BTN2A2;ERN2;PTPRT;MORC2;SSPO;RBFOX2;BRD7;SOX8;CHCHD3;PRDM11;ZFYVE28;CTDSP1;PRAMEF1;PLEKHN1;CNOT6L;TCP10L2	BP
1916	GO:0001953	0.399573	2.00295	0.506448	1	42	negative regulation of cell-matrix adhesion	DLC1	BP
1917	GO:0006221	0.399573	2.00295	0.506448	1	42	pyrimidine nucleotide biosynthetic process	DTYMK	BP
1918	GO:0006376	0.399573	2.00295	0.506448	1	42	mRNA splice site selection	SLU7	BP
1919	GO:0006654	0.399573	2.00295	0.506448	1	42	phosphatidic acid biosynthetic process	PLD1	BP
1920	GO:0014047	0.399573	2.00295	0.506448	1	42	glutamate secretion	SLC38A2	BP
1921	GO:0017001	0.399573	2.00295	0.506448	1	42	antibiotic catabolic process	AKR1C3	BP
1922	GO:0032309	0.399573	2.00295	0.506448	1	42	icosanoid secretion	ACE	BP
1923	GO:0032731	0.399573	2.00295	0.506448	1	42	positive regulation of interleukin-1 beta production	NOD1	BP
1924	GO:0035307	0.399573	2.00295	0.506448	1	42	positive regulation of protein dephosphorylation	DLC1	BP
1925	GO:0050654	0.399573	2.00295	0.506448	1	42	chondroitin sulfate proteoglycan metabolic process	DSE	BP
1926	GO:0051489	0.399573	2.00295	0.506448	1	42	regulation of filopodium assembly	AGRN	BP
1927	GO:0051646	0.399573	2.00295	0.506448	1	42	mitochondrion localization	MFN1	BP
1928	GO:0086004	0.399573	2.00295	0.506448	1	42	regulation of cardiac muscle cell contraction	SCN5A	BP
1929	GO:0099054	0.399573	2.00295	0.506448	1	42	presynapse assembly	LRP4	BP
1930	GO:0099622	0.399573	2.00295	0.506448	1	42	cardiac muscle cell membrane repolarization	SCN5A	BP
1931	GO:1901659	0.399573	2.00295	0.506448	1	42	glycosyl compound biosynthetic process	DTYMK	BP
1932	GO:0045927	0.399753	1.25558	3.2075	4	266	positive regulation of growth	FGFR2;SDCBP;MACF1;AGRN	BP
1933	GO:1902679	0.400238	1.10035	13.7344	15	1139	negative regulation of RNA biosynthetic process	FGFR2;HMGA1;GCFC2;TCP10;TFDP2;PER3;ERN2;MORC2;RBFOX2;BRD7;SOX8;CHCHD3;PRDM11;PRAMEF1;TCP10L2	BP
1934	GO:0032880	0.400907	1.10915	11.8051	13	979	regulation of protein localization	ACTN2;CYP51A1;GZMB;ITPR1;LRP4;MYO1C;RAN;TFDP2;DCLK1;BTN2A2;NDC80;DPP10;NKD2	BP
1935	GO:0055086	0.402131	1.12828	8.92313	10	740	nucleobase-containing small molecule metabolic process	ADCY2;DTYMK;NDUFA5;NDUFS3;RAN;PAPSS1;HACD1;ECD;MFN1;ADCY4	BP
1936	GO:0032502	0.402486	1.04591	72.8441	75	6041	developmental process	ABR;ACTN2;MYRF;CR1;ACE;DMBT1;DTYMK;FGFR2;GLG1;GRIN2C;HMGA1;IGSF3;ITPR1;JAK1;LHCGR;FADS1;LRP4;MTHFR;MYH9;NDUFS3;PSMC1;PTK2;RAN;SCN5A;SDCBP;SLC34A1;TBCD;TFDP2;CUL4A;THOC5;PRKRA;AKR1C3;PAPSS1;HACD1;DCLK1;SLC12A6;BTN2A2;DLC1;FERMT2;ANKRD26;SSPO;POFUT2;OBSL1;GPR161;MACF1;RBFOX2;HECTD1;WHRN;ZNF385A;VENTX;SOX8;F11R;EVL;SLC38A2;AGGF1;PHF10;KIF16B;TENM3;STOX2;DSCAML1;PCDHB16;CTDSP1;KMT2C;PRAMEF1;SPAG16;TS…	BP
1937	GO:0007173	0.4048	1.4543	1.3867	2	115	epidermal growth factor receptor signaling pathway	KIF16B;ZFYVE28	BP
1938	GO:0009063	0.4048	1.4543	1.3867	2	115	cellular amino acid catabolic process	BCKDHA;GPT	BP
1939	GO:0010822	0.4048	1.4543	1.3867	2	115	positive regulation of mitochondrion organization	GZMB;TFDP2	BP
1940	GO:0017015	0.4048	1.4543	1.3867	2	115	regulation of transforming growth factor beta receptor signaling pathway	GLG1;SDCBP	BP
1941	GO:0043484	0.4048	1.4543	1.3867	2	115	regulation of RNA splicing	ERN1;RBFOX2	BP
1942	GO:0070252	0.4048	1.4543	1.3867	2	115	actin-mediated cell contraction	ACTN2;SCN5A	BP
1943	GO:0046907	0.404996	1.08133	18.6421	20	1546	intracellular transport	ACTN2;COPA;HMGA1;MYO1C;PTK2;RAN;RPL27A;SDCBP;SSB;EIPR1;THOC5;HERC2;DCLK1;HOMER3;SEC22B;TOM1;SLU7;KIF16B;COG6;BECN2	BP
1944	GO:0043491	0.40519	1.24593	3.23162	4	268	protein kinase B signaling	FGFR2;PTK2;AKR1C3;BTN2A2	BP
1945	GO:0003044	0.40683	1.95515	0.518506	1	43	regulation of systemic arterial blood pressure mediated by a chemical signal	ACE	BP
1946	GO:0006893	0.40683	1.95515	0.518506	1	43	Golgi to plasma membrane transport	MACF1	BP
1947	GO:0010613	0.40683	1.95515	0.518506	1	43	positive regulation of cardiac muscle hypertrophy	PTK2	BP
1948	GO:0010883	0.40683	1.95515	0.518506	1	43	regulation of lipid storage	ALKBH7	BP
1949	GO:0021762	0.40683	1.95515	0.518506	1	43	substantia nigra development	NDUFS3	BP
1950	GO:0034198	0.40683	1.95515	0.518506	1	43	cellular response to amino acid starvation	SLC38A2	BP
1951	GO:0042771	0.40683	1.95515	0.518506	1	43	intrinsic apoptotic signaling pathway in response to DNA damage by p53 class mediator	ZNF385A	BP
1952	GO:0043300	0.40683	1.95515	0.518506	1	43	regulation of leukocyte degranulation	ABR	BP
1953	GO:0045010	0.40683	1.95515	0.518506	1	43	actin nucleation	EVL	BP
1954	GO:0046473	0.40683	1.95515	0.518506	1	43	phosphatidic acid metabolic process	PLD1	BP
1955	GO:0060443	0.40683	1.95515	0.518506	1	43	mammary gland morphogenesis	FGFR2	BP
1956	GO:0071715	0.40683	1.95515	0.518506	1	43	icosanoid transport	ACE	BP
1957	GO:0099518	0.40683	1.95515	0.518506	1	43	vesicle cytoskeletal trafficking	MYO1C	BP
1958	GO:1901571	0.40683	1.95515	0.518506	1	43	fatty acid derivative transport	ACE	BP
1959	GO:0007275	0.407168	1.04588	63.0045	65	5225	multicellular organism development	ABR;ACTN2;MYRF;CR1;ACE;DMBT1;FGFR2;GLG1;GRIN2C;IGSF3;ITPR1;JAK1;LHCGR;LRP4;MTHFR;MYH9;NDUFS3;PSMC1;PTK2;RAN;SCN5A;SDCBP;SLC34A1;TBCD;TFDP2;CUL4A;THOC5;PRKRA;AKR1C3;PAPSS1;HACD1;DCLK1;SLC12A6;BTN2A2;DLC1;SSPO;POFUT2;OBSL1;GPR161;MACF1;RBFOX2;HECTD1;WHRN;ZNF385A;VENTX;SOX8;EVL;SLC38A2;AGGF1;PHF10;KIF16B;TENM3;STOX2;DSCAML1;PCDHB16;CTDSP1;KMT2C;TSSK1B;ZNF804A;JAKMIP1;PRAG1;ADGRF5;IRF2BP2;AGRN;MIR1908	BP
1960	GO:0044238	0.407671	1.04376	126.793	129	10515	primary metabolic process	ACTN2;ADCY2;PARP4;BCKDHA;MYRF;TMEM258;CR1;CYP51A1;ACE;DMBT1;DTYMK;ERN1;FCGR1A;FGFR2;GGT3P;GLG1;GPT;GRIN2C;GZMB;HMGA1;JAK1;LCN1;LHCGR;FADS1;LRP4;MCM3;MSRA;MTHFR;MUC3A;MUC4;MYH9;NDUFA5;NDUFS3;PLD1;PSMC1;PTK2;RAN;RGS3;BRD2;RPL27A;SDCBP;SLC34A1;SNRPB2;SSB;GCFC2;TCP10;TFDP2;TTF1;NSMAF;CUL4A;GAS7;THOC5;PRKRA;AKR1C3;PER3;HERC3;HERC2;PAPSS1;HACD1;DCLK1;FADS2;SEC22B;BTN2A2;NOD1;DLC1;UBAC1;ARL6IP5;SPTLC1;S…	BP
1961	GO:0048608	0.408435	1.17531	5.13683	6	426	reproductive structure development	FGFR2;LHCGR;PTK2;AKR1C3;SOX8;STOX2	BP
1962	GO:0002698	0.40901	1.44147	1.39876	2	116	negative regulation of immune effector process	ABR;CR1	BP
1963	GO:0032273	0.40901	1.44147	1.39876	2	116	positive regulation of protein polymerization	MYO1C;EVL	BP
1964	GO:0072089	0.40901	1.44147	1.39876	2	116	stem cell proliferation	ACE;FGFR2	BP
1965	GO:1902850	0.40901	1.44147	1.39876	2	116	microtubule cytoskeleton organization involved in mitosis	RAN;NDC80	BP
1966	GO:0036230	0.410289	1.15433	6.10149	7	506	granulocyte activation	ABR;CR1;LAIR1;PLD1;SDCBP;TOM1;TMC6	BP
1967	GO:0097164	0.41215	1.29778	2.32725	3	193	ammonium ion metabolic process	AKR1C3;SPTLC1;PNPLA6	BP
1968	GO:0014066	0.413206	1.42885	1.41082	2	117	regulation of phosphatidylinositol 3-kinase signaling	PTK2;BTN2A2	BP
1969	GO:0045727	0.413206	1.42885	1.41082	2	117	positive regulation of translation	TRUB2;JAKMIP1	BP
1970	GO:0048706	0.413206	1.42885	1.41082	2	117	embryonic skeletal system development	FGFR2;DSCAML1	BP
1971	GO:1900180	0.413206	1.42885	1.41082	2	117	regulation of protein localization to nucleus	RAN;DCLK1	BP
1972	GO:1903844	0.413206	1.42885	1.41082	2	117	regulation of cellular response to transforming growth factor beta stimulus	GLG1;SDCBP	BP
1973	GO:0007162	0.413328	1.23172	3.26779	4	271	negative regulation of cell adhesion	PTK2;TBCD;BTN2A2;DLC1	BP
1974	GO:0070372	0.413328	1.23172	3.26779	4	271	regulation of ERK1 and ERK2 cascade	FGFR2;BTN2A2;NOD1;NEK10	BP
1975	GO:0001754	0.414	1.90957	0.530564	1	44	eye photoreceptor cell differentiation	SOX8	BP
1976	GO:0014742	0.414	1.90957	0.530564	1	44	positive regulation of muscle hypertrophy	PTK2	BP
1977	GO:0019731	0.414	1.90957	0.530564	1	44	antibacterial humoral response	DMBT1	BP
1978	GO:0030071	0.414	1.90957	0.530564	1	44	regulation of mitotic metaphase/anaphase transition	NDC80	BP
1979	GO:0030850	0.414	1.90957	0.530564	1	44	prostate gland development	FGFR2	BP
1980	GO:0042398	0.414	1.90957	0.530564	1	44	cellular modified amino acid biosynthetic process	GGT3P	BP
1981	GO:0043268	0.414	1.90957	0.530564	1	44	positive regulation of potassium ion transport	ACTN2	BP
1982	GO:0046164	0.414	1.90957	0.530564	1	44	alcohol catabolic process	AKR1C3	BP
1983	GO:0048483	0.414	1.90957	0.530564	1	44	autonomic nervous system development	SOX8	BP
1984	GO:0048599	0.414	1.90957	0.530564	1	44	oocyte development	TUBB8	BP
1985	GO:0048701	0.414	1.90957	0.530564	1	44	embryonic cranial skeleton morphogenesis	FGFR2	BP
1986	GO:0060393	0.414	1.90957	0.530564	1	44	regulation of pathway-restricted SMAD protein phosphorylation	SDCBP	BP
1987	GO:0097720	0.414	1.90957	0.530564	1	44	calcineurin-mediated signaling	HOMER3	BP
1988	GO:0061458	0.414885	1.16677	5.173	6	429	reproductive system development	FGFR2;LHCGR;PTK2;AKR1C3;SOX8;STOX2	BP
1989	GO:0006323	0.415371	1.29091	2.33931	3	194	DNA packaging	HMGA1;BRD2;ERN2	BP
1990	GO:0006813	0.415371	1.29091	2.33931	3	194	potassium ion transport	ACTN2;HCN2;DPP10	BP
1991	GO:0030522	0.416035	1.22705	3.27985	4	272	intracellular receptor signaling pathway	RAN;AKR1C3;NOD1;RBFOX2	BP
1992	GO:0048856	0.416698	1.04113	68.1293	70	5650	anatomical structure development	ABR;ACTN2;MYRF;CR1;ACE;DMBT1;DTYMK;FGFR2;GLG1;GRIN2C;IGSF3;ITPR1;JAK1;LHCGR;LRP4;MTHFR;MYH9;NDUFS3;PSMC1;PTK2;RAN;SCN5A;SDCBP;SLC34A1;TBCD;TFDP2;CUL4A;THOC5;PRKRA;AKR1C3;PAPSS1;HACD1;DCLK1;SLC12A6;BTN2A2;DLC1;FERMT2;SSPO;POFUT2;OBSL1;GPR161;MACF1;RBFOX2;HECTD1;WHRN;ZNF385A;VENTX;SOX8;F11R;EVL;SLC38A2;AGGF1;PHF10;KIF16B;TENM3;STOX2;DSCAML1;PCDHB16;CTDSP1;KMT2C;SPAG16;TSSK1B;ZNF804A;JAKMIP1;PRAG1;A…	BP
1993	GO:0031399	0.417262	1.0692	20.7282	22	1719	regulation of protein modification process	ADCY2;ACE;ERN1;FCGR1A;FGFR2;LRP4;MTHFR;PTK2;RGS3;SDCBP;BTN2A2;NOD1;DLC1;ARL6IP5;ERN2;PTPRT;BRD7;PRDM11;ZFYVE28;CTDSP1;NEK10;ADCY4	BP
1994	GO:0006511	0.418188	1.14488	6.14972	7	510	ubiquitin-dependent protein catabolic process	PSMC1;PTK2;SDCBP;CUL4A;NKD2;USP17L8;USP17L7	BP
1995	GO:0010639	0.419551	1.18483	4.24452	5	352	negative regulation of organelle organization	HMGA1;TBCD;SEC22B;DLC1;NDC80	BP
1996	GO:0002067	0.421083	1.86607	0.542623	1	45	glandular epithelial cell differentiation	FGFR2	BP
1997	GO:0002820	0.421083	1.86607	0.542623	1	45	negative regulation of adaptive immune response	CR1	BP
1998	GO:0002833	0.421083	1.86607	0.542623	1	45	positive regulation of response to biotic stimulus	NOD1	BP
1999	GO:0010463	0.421083	1.86607	0.542623	1	45	mesenchymal cell proliferation	FGFR2	BP
[truncated: 2,609 more rows]
