# Supplementary material for: Identification of Maturity-Onset Diabetes of the Young Caused by Mutation in FOXM1 via Whole-Exome Sequencing in Northern China
Source: Front Endocrinol (Lausanne). 2021 Feb 9;11:534362. doi: 10.3389/fendo.2020.534362 (PMC7900535; doi:10.3389/fendo.2020.534362)
Supplement: Supplementary file 5 [file Table_4.xls]

## Sheet: burden
Gene	RANGE	N_INFORMATIVE	NumVar	NumPolyVar	NonRefSite	Beta	SE	adj.Pvalue
FOXM1	12:2857680-2877155,12:2857679-2877174,12:2857679-2877174,12:2857679-2877174,12:2857679-2877174	200	15	2	103	-0.421482	0.231902	0.0139634
FOXA3	19:45864325-45873797	200	11	2	101	-0.535155	0.230631	0.0203199
NR5A2	1:200042824-200177422,1:200027709-200177415,1:200027709-200177415	200	11	3	43	-0.641746	0.280791	0.0222837
HNF4A	20:44355698-44434595,20:44355698-44434595,20:44355800-44432845,20:44401238-44434595,20:44355698-44424643,20:44401238-44434595,20:44355698-44424643,20:44401238-44424643,20:44355800-44432845,20:44401255-44432845	200	10	2	54	-0.553595	0.260277	0.0334244
ADA	20:44619518-44651758,20:44619521-44651699,20:44619518-44651758,20:44619518-44651758	200	13	1	38	-0.543921	0.295369	0.0655487
PAX4	7:127610291-127616027,7:127610291-127618142	200	30	2	21	-0.923174	0.375548	0.0691397
PKLR	1_GL383519v1_alt:94315-105975,1_GL383519v1_alt:94315-106461,1:155289292-155301438,1:155289292-155300952	200	17	6	75	-0.383653	0.239839	0.10968
FOXA2	20:22580999-22585490,20:22581003-22584463	200	6	3	31	-0.511989	0.320844	0.110543
CYB5R4	6:83859688-83967423	200	10	3	7	-0.874959	0.632808	0.166769
PCK1	20:57561109-57568121	200	11	4	138	0.317043	0.25166	0.207738
PAX6	11:31784791-31805041,11:31784791-31803673,11:31784791-31806001,11:31784791-31811121,11:31784791-31803673,11:31784791-31811322,11:31784791-31811322,11:31784791-31804059,11:31784791-31812720,11:31784791-31811322,11:31784791-31811353,11:31784791-31804237,11:31793204-31806925,11:31784791-31812342,11:31784791-31809959,11:31784791-31804059,11:31784791-31811353,11:31784791-31812183,11:31784791-31817961,…	200	5	1	62	-0.292265	0.25181	0.245781
PAX6-AS1	11:31816565-31887041	200	1	1	62	-0.292265	0.25181	0.245781
GCKR	2:27496838-27523683	200	43	8	35	-0.307593	0.306761	0.316
ONECUT1	15:52755054-52790336,15:52755054-52780884	200	5	1	46	0.258264	0.277067	0.351267
DPP4	2:161992244-162074215	200	8	1	1	-1.45734	1.65347	0.378112
HES1	3:194136147-194138732	200	17	2	27	0.26541	0.341433	0.436957
RFX6	6:116877241-116932160	200	36	15	84	-0.177221	0.236422	0.453498
NKX6-1	4:84493282-84498234	200	8	4	37	0.223782	0.300517	0.456479
ABCC8	11:17392497-17476845,11:17392497-17476845,11:17392497-17476845,11:17392497-17476845,11:17392497-17476845,11:17392497-17476845	200	39	11	172	-0.240806	0.33633	0.474004
INS	11:2159778-2161209,11:2159778-2161209,11:2159778-2161209,11:2159778-2161209	200	7	2	17	0.287313	0.418508	0.492388
CEL	9:133061981-133071861	200	38	3	55	0.174226	0.261408	0.505098
HNF1B	17_KI270857v1_alt:1925498-1984115,17_KI270857v1_alt:1925498-1984115,17_KI270857v1_alt:1925498-1984115,17:37686430-37745059,17:37686430-37745059,17:37686430-37745059	200	8	4	92	-0.144014	0.234234	0.538668
HNF1B	17_KI270857v1_alt:1925498-1984115,17_KI270857v1_alt:1925498-1984115,17_KI270857v1_alt:1925498-1984115,17:37686430-37745059,17:37686430-37745059,17:37686430-37745059	200	8	4	92	-0.144014	0.234234	0.538668
NEUROD1	2:181668294-181680517,2:181676105-181680665,2:181672099-181680665	200	13	8	19	0.19884	0.398271	0.617598
BLK	8_KZ208915v1_fix:1783516-1853694,8_KZ208915v1_fix:1783516-1853694,8:11494386-11564599,8:11494386-11564599	200	119	26	43	-0.14108	0.284259	0.619677
KLF11	2:10043549-10054836,2:10044244-10054836,2:10043828-10054836	200	22	8	53	0.123921	0.264625	0.639577
APOC3	11:116829906-116833072	200	3	2	24	0.159981	0.359408	0.656231
FAM167A	8:11421477-11466753,8_KZ208915v1_fix:1881335-1927096	200	36	9	79	0.101602	0.238926	0.670659
FAM167A-AS1	8:11368401-11438657,8_KZ208915v1_fix:1909910-1978449	200	23	9	79	0.101602	0.238926	0.670659
IRS1	2:226731316-226798790	200	53	5	43	0.116067	0.284315	0.683102
MNX1	7:157004853-157010663,7:157004852-157009435	200	9	2	11	0.148095	0.512445	0.772583
GLP1R	6:39048780-39091303,6:39048780-39091303,6:39048780-39091303	200	112	31	131	0.0584899	0.245778	0.811898
GCK	7:44144275-44189439,7:44144275-44159282,7:44144275-44159282,7:44144270-44146144,7:44143212-44146144,7:44144270-44146633,7:44143212-44189439	200	45	12	96	0.0523878	0.233861	0.822748
FOXA1	14:37589551-37595249	200	9	3	86	-0.0516993	0.236	0.826599
INS-IGF2	11:2129116-2161209,11:2146622-2161209	200	17	5	119	0.0505042	0.238013	0.831958
INS-IGF2	11:2129116-2161209,11:2146622-2161209	200	17	5	119	0.0505042	0.238013	0.831958
NEUROG3	10:69571697-69573422	200	2	1	41	-0.0549793	0.289425	0.84934
PCBD1	10:70882280-70888565,10:70883509-70887881,10:70883509-70888565	200	1	1	8	-0.0990104	0.596266	0.868117
HNF1A	12:120978542-121002511,12:120978567-121002511	200	24	13	161	0.0411515	0.294916	0.889027
REG1A	2:79120487-79123409	200	24	7	55	-0.035931	0.261685	0.890789
HNF4A-AS1	20:44377742-44395706	200	1	0	NA	NA	NA	NA
APPL1	3:57227728-57273470	200	2	0	NA	NA	NA	NA
FABP2	4:119317249-119322138	200	1	0	NA	NA	NA	NA
CRP	1:159712288-159714589,1:159712288-159714589,1:159712288-159714589	200	2	0	NA	NA	NA	NA
PPP1R3B	8:9136255-9151539,8:9136255-9150658,8_KZ208915v1_fix:4200970-4215373,8_KZ208915v1_fix:4200089-4215373	200	8	0	NA	NA	NA	NA
ISL1	5:51383447-51394729	200	9	0	NA	NA	NA	NA
HNF4G	8:75539967-75566826,8:75407648-75566826	200	2	0	NA	NA	NA	NA
SLC2A2	3:170996346-171026720,3:170996346-171026720,3:170996346-171026720	200	3	0	NA	NA	NA	NA
IAPP	12:21372901-21379980,12:21354959-21379980	200	2	0	NA	NA	NA	NA
NR2F2	15:96330699-96340256,15:96332564-96340263,15:96326045-96340256,15:96333764-96340256	200	1	0	NA	NA	NA	NA
HHEX	10:92689954-92695647	200	3	0	NA	NA	NA	NA
BMP3	4:81030707-81057632	200	5	0	NA	NA	NA	NA
GCG	2:162142881-162152247	200	6	0	NA	NA	NA	NA
NKX2-2	20:21511021-21514064	200	2	0	NA	NA	NA	NA
